# Supplementary material for: CRIMoClo plasmids for modular assembly and orthogonal chromosomal integration of synthetic circuits in Escherichia coli
Source: J Biol Eng. 2019 Nov 28;13:92. doi: 10.1186/s13036-019-0218-8 (PMC6883643; doi:10.1186/s13036-019-0218-8)
Supplement: Supplementary file 2 — Additional file 2: Table S1. Bacterial strains used in this study. [file 13036_2019_218_MOESM2_ESM.xlsx]

## Sheet: E. coli strains
E. coli strains
Name	Genotype	Resistance	Reference
DH5α	F- Φ80lacZΔM15 Δ(lacZYA-argF) U169 recA1 endA1 hsdR17 (rK-, mK+) phoA supE44 thi-1 gyrA96 relA1 λ-	nalidixic acid	Grant et al. 1990
DH5α λpir	cf. DH5α, λ+	nalidixic acid	Schindler et al. 2016
SV01	MG1655 rph-1, λ-, Δ(araD-araB)567, ΔlacZ4787(::rrnB-3), Δ(araH-araF)570(::FRT), ΔaraEp-532(::FRT), φPcp8araE535, Δ(rhaD-rhaB)568, hsdR514, ΔlacI(::Lox)	-	Pinto et al. 2018
GFC0214	cf.SV01, PBADlux::HK022	chloramphenicol	This study
GFC0216	cf.SV01, PBADlux::P21	chloramphenicol	This study
GFC0218	cf.SV01, PBADlux::φ80	chloramphenicol	This study
GFC0500	cf.SV01, PBADlux::λ	chloramphenicol	This study
GFC0509	cf.SV01, PBADlux::HK022	chloramphenicol	This study
GFC0510	cf.SV01, PBADlux::P21	chloramphenicol	This study
GFC0511	cf.SV01, PBADlux::φ80	chloramphenicol	This study
GFC0512	cf.SV01, PBADlux::λ	chloramphenicol	This study
GFC0484	cf.SV01, PBADlux::HK022	kanamycin	This study
GFC0485	cf.SV01, PBADlux::P21	kanamycin	This study
GFC0486	cf.SV01, PBADlux::φ80	kanamycin	This study
GFC0487	cf.SV01, PBADlux::λ	kanamycin	This study
GFC0525	cf.SV01, PBADlux::HK022	spectinomycin	This study
GFC0526	cf.SV01, PBADlux::P21	spectinomycin	This study
GFC0527	cf.SV01, PBADlux::φ80	spectinomycin	This study
GFC0528	cf.SV01, PBADlux::λ	spectinomycin	This study
GFC0521	cf.SV01, PBADlux::HK022	gentamicin	This study
GFC0522	cf.SV01, PBADlux::P21	gentamicin	This study
GFC0523	cf.SV01, PBADlux::φ80	gentamicin	This study
GFC0524	cf.SV01, PBADlux::λ	gentamicin	This study
GFC0310	cf.SV01, Ptetlux::HK022	chloramphenicol	This study
GFC0408	cf.SV01, Ptetlux::P21	chloramphenicol	This study
GFC0409	cf.SV01, Ptetlux::φ80	chloramphenicol	This study
GFC0410	cf.SV01, Ptetlux::λ	chloramphenicol	This study
GFC0404	cf.SV01, PLlac0-1lux::HK022	chloramphenicol	This study
GFC0405	cf.SV01, PLlac0-1lux::P21	chloramphenicol	This study
GFC0406	cf.SV01, PLlac0-1lux::φ80	chloramphenicol	This study
GFC0407	cf.SV01, PLlac0-1lux::λ	chloramphenicol	This study
GFC0513	cf.SV01, PBAD gfp::HK022	kanamycin	This study
GFC0514	cf.SV01, PBAD gfp::P21	kanamycin	This study
GFC0515	cf.SV01, PBAD gfp::φ80	kanamycin	This study
GFC0516	cf.SV01, PBAD gfp::λ	kanamycin	This study
GFC0529	cf.SV01, PBAD mCherry::HK022	spectinomycin	This study
GFC0530	cf.SV01, PBAD mCherry::P21	spectinomycin	This study
GFC0531	cf.SV01, PBAD mCherry::φ80	spectinomycin	This study
GFC0532	cf.SV01, PBAD mCherry::λ	spectinomycin	This study
GFC0541	cf.SV01, PBAD mTurquoise::HK022	gentamicin	This study
GFC0542	cf.SV01, PBAD mTurquoise::P21	gentamicin	This study
GFC0543	cf.SV01, PBAD mTurquoise::φ80	gentamicin	This study
GFC0544	cf.SV01, PBAD mTurquoise::λ	gentamicin	This study
GFC0505	cf.SV01, PBADlux::HK022, PBADgfp::P21	chloramphenicol, kanamycin	This study
GFC0506	cf.SV01, PBADlux::P21, PBADgfp::φ80	chloramphenicol, kanamycin	This study
GFC0507	cf.SV01, PBADlux::φ80, PBADgfp::λ	chloramphenicol, kanamycin	This study
GFC0508	cf.SV01, PBADlux::λ, PBADgfp::HK022	chloramphenicol, kanamycin	This study
GFC0533	cf.SV01, PBADlux::HK022, PBADgfp::P21, PBADmCherry::φ80	chloramphenicol, kanamycin, spectinomicyn	This study
GFC0534	cf.SV01, PBADlux::P21, PBADgfp::φ80, PBADmCherry::λ	chloramphenicol, kanamycin, spectinomicyn	This study
GFC0535	cf.SV01, PBADlux::φ80, PBADgfp::λ, PBADmCherry::HK022	chloramphenicol, kanamycin, spectinomicyn	This study
GFC0536	cf.SV01, PBADlux::λ, PBADgfp::P21, PBADmCherry::φ80	chloramphenicol, kanamycin, spectinomicyn	This study
GFC0547	cf.SV01, PBADlux::HK022, PBADgfp::P21, PBADmCherry::φ80, PBADmTurquoise::λ	chloramphenicol, kanamycin, spectinomicyn, gentamicin	This study
GFC0545	cf.SV01, PBADlux::P21, PBADgfp::φ80, PBADmCherry::λ, PBADmTurquoise::HK022	chloramphenicol, kanamycin, spectinomicyn, gentamicin	This study
GFC0546	cf.SV01, PBADlux::φ80, PBADgfp::λ, PBADmCherry::HK022, PBADmTurquoise::P21	chloramphenicol, kanamycin, spectinomicyn, gentamicin	This study
GFC0548	cf.SV01, PBADlux::λ, PBADgfp::HK022, PBADmCherry::P21, PBADmTurquoise::φ80	chloramphenicol, kanamycin, spectinomicyn, gentamicin	This study
GFC0157	cf.SV01 + pSVM-mc_0135	kanamycin	This study
GFC0160	cf.SV01 + pSVM-mc_0138	kanamycin	This study
GFC0240	cf.SV01, PBAD ecf16_3622 + Pecf16_3622 luxCDABE + Ptet AS16_3622::HK022	chloramphenicol	This study
GFC0518	cf.SV01, PBAD ecf22_4450 + Pecf22_4450 LuxCDABE + Ptet AS22_4450::HK022	chloramphenicol	This study

## Sheet: References
Grant SG, Jessee J, Bloom FR, Hanahan D. Differential plasmid rescue from transgenic mouse DNAs into Escherichia coli methylation-restriction mutants. Proc Natl Acad Sci U S A. 1990;87:4645–9.
Schindler D, Milbredt S, Sperlea T, Waldminghaus T. Design and Assembly of DNA Sequence Libraries for Chromosomal Insertion in Bacteria Based on a Set of Modified MoClo Vectors. ACS Synth Biol. 2016;5:1362–8.
Pinto D, Vecchione S, Wu H, Mauri M, Mascher T, Fritz G. Engineering orthogonal synthetic timer circuits based on extracytoplasmic function σ factors. Nucleic Acids Res. 2018;46:7450–64.
