# Supplementary material for: CRIMoClo plasmids for modular assembly and orthogonal chromosomal integration of synthetic circuits in Escherichia coli
Source: J Biol Eng. 2019 Nov 28;13:92. doi: 10.1186/s13036-019-0218-8 (PMC6883643; doi:10.1186/s13036-019-0218-8)
Supplement: Supplementary file 3 — Additional file 3: Table S2. CRIMoClo vectors generated in this study. [file 13036_2019_218_MOESM3_ESM.xlsx]

## Sheet: S2.1
CRIMoClo Vectors (Level M)
Name	att site	Resistance	Parental MoClo vector (fusion sites and ColE1 origin of replication)	reference	Parental CRIM vector (att site and γ origin of replication)	Helper plasmid	reference
pSV004	HK022	chloramphenicol	pSVM-mc	[Pinto et al., 2018]	pAH68	pAH69	[Haldimann and Wanner, 2001]
pSV006	P21	chloramphenicol	pSVM-mc	[Pinto et al., 2018]	pAH81	pAH121	[Haldimann and Wanner, 2001]
pSV008	φ80	chloramphenicol	pSVM-mc	[Pinto et al., 2018]	pAH153	pAH123	[Haldimann and Wanner, 2001]
pSV077	λ	chloramphenicol	pSVM-mc	[Pinto et al., 2018]	pAH120	pINT ts	[Haldimann and Wanner, 2001]
pSV125	HK022	kanamycin	pSVM-mc	[Pinto et al., 2018]	pAH68	pAH69	[Haldimann and Wanner, 2001]
pSV126	P21	kanamycin	pSVM-mc	[Pinto et al., 2018]	pAH81	pAH121	[Haldimann and Wanner, 2001]
pSV127	φ80	kanamycin	pSVM-mc	[Pinto et al., 2018]	pAH153	pAH123	[Haldimann and Wanner, 2001]
pSV128	λ	kanamycin	pSVM-mc	[Pinto et al., 2018]	pAH120	pINT ts	[Haldimann and Wanner, 2001]
pSV183	HK022	spectionomicyn	pSVM-mc	[Pinto et al., 2018]	pAH68	pAH69	[Haldimann and Wanner, 2001]
pSV184	P21	spectionomicyn	pSVM-mc	[Pinto et al., 2018]	pAH81	pAH121	[Haldimann and Wanner, 2001]
pSV185	φ80	spectionomicyn	pSVM-mc	[Pinto et al., 2018]	pAH153	pAH123	[Haldimann and Wanner, 2001]
pSV186	λ	spectionomicyn	pSVM-mc	[Pinto et al., 2018]	pAH120	pINT ts	[Haldimann and Wanner, 2001]
pSV187	HK022	gentamicin	pSVM-mc	[Pinto et al., 2018]	pAH68	pAH69	[Haldimann and Wanner, 2001]
pSV188	P21	gentamicin	pSVM-mc	[Pinto et al., 2018]	pAH81	pAH121	[Haldimann and Wanner, 2001]
pSV189	φ80	gentamicin	pSVM-mc	[Pinto et al., 2018]	pAH153	pAH123	[Haldimann and Wanner, 2001]
pSV190	λ	gentamicin	pSVM-mc	[Pinto et al., 2018]	pAH120	pINT ts	[Haldimann and Wanner, 2001]
CRIMoClo Vectors (Level P)
Name	att site	Resistance	Parental MoClo vector (fusion sites and ColE1 origin of replication)	reference	Parental CRIM vector (att site and γ origin of replication)	Helper plasmid	reference
pSV016	HK022	chloramphenicol	pICH82094	[Weber et al., 2011]	pAH68	pAH69	[Haldimann and Wanner, 2001]
pSV018	P21	chloramphenicol	pICH82094	[Weber et al., 2011]	pAH81	pAH121	[Haldimann and Wanner, 2001]
pSV080	φ80	chloramphenicol	pICH82094	[Weber et al., 2011]	pAH153	pAH123	[Haldimann and Wanner, 2001]
pSV079	λ	chloramphenicol	pICH82094	[Weber et al., 2011]	pAH120	pINT ts	[Haldimann and Wanner, 2001]
pSV219	HK022	kanamycin	pICH82094	[Weber et al., 2011]	pAH68	pAH69	[Haldimann and Wanner, 2001]
pSV220	P21	kanamycin	pICH82094	[Weber et al., 2011]	pAH81	pAH121	[Haldimann and Wanner, 2001]
pSV221	φ80	kanamycin	pICH82094	[Weber et al., 2011]	pAH153	pAH123	[Haldimann and Wanner, 2001]
pSV222	λ	kanamycin	pICH82094	[Weber et al., 2011]	pAH120	pINT ts	[Haldimann and Wanner, 2001]
pSV239	HK022	spectionomicyn	pICH82094	[Weber et al., 2011]	pAH68	pAH69	[Haldimann and Wanner, 2001]
pSV240	P21	spectionomicyn	pICH82094	[Weber et al., 2011]	pAH81	pAH121	[Haldimann and Wanner, 2001]
pSV241	φ80	spectionomicyn	pICH82094	[Weber et al., 2011]	pAH153	pAH123	[Haldimann and Wanner, 2001]
pSV242	λ	spectionomicyn	pICH82094	[Weber et al., 2011]	pAH120	pINT ts	[Haldimann and Wanner, 2001]
pSV243	HK022	gentamicin	pICH82094	[Weber et al., 2011]	pAH68	pAH69	[Haldimann and Wanner, 2001]
pSV244	P21	gentamicin	pICH82094	[Weber et al., 2011]	pAH81	pAH121	[Haldimann and Wanner, 2001]
pSV245	φ80	gentamicin	pICH82094	[Weber et al., 2011]	pAH153	pAH123	[Haldimann and Wanner, 2001]
pSV246	λ	gentamicin	pICH82094	[Weber et al., 2011]	pAH120	pINT ts	[Haldimann and Wanner, 2001]

## Sheet: S2.2
Level 0 constructs
Internal name	Plasmid backbone (MoClo destination vector)	Plasmid backbone (source)	Genetic part	Donor	Donor (source)	Resistance	Description
pSV0-1_002	pICH41233	Weber et al., 2011	PBAD + AraC	pAraC-pBAD-mCherry-v2	[Kogenaru M, Tans S J, 2014]	spectinomycin	Inducible promoter
pSV0-1_005	pICH41233	Weber et al., 2011	Ptet + TetR	Synthetic DNA (primer annealing)	[Bertram R, Hillen W, 2008]	spectinomycin	Inducible promoter
pSV0-1_004	pICH41233	Weber et al., 2011	PLlac0-1 + LacI	pLacI-pTRC-eYFP-v2 + synthetic DNA	[Lutz R et al., 1997] [Kogenaru M, Tans S J, 2014]	spectinomycin	Inducible promoter
pSV0-1_011	pICH41233	Weber et al., 2011	Pecf16_3622	pVRb16_3622	[Rhodius V A et al., 2013]	spectinomycin	Ecf promoter
pSV0-1_022	pICH41233	Weber et al., 2011	Pecf22_up1147	pVRb22_up1147	[Rhodius V A et al., 2013]	spectinomycin	Ecf promoter
pSV0-9_001	pICH41246	Weber et al., 2011	RBS st8	Synthetic DNA (primer annealing)	[Vellanoweth R L, Rabinowitz J C, 1992]	spectinomycin	Ribosome Binding Sequence
pSV0-15_024	pICH41308	Weber et al., 2011	luxCDABE	pBBR1-MCS5-TT-RBS-lux	[Gödeke J et al., 2011]	spectinomycin	Protein coding sequence
pSV0-15_001	pICH41308	Weber et al., 2011	GFP-mut3	pGFPamyE	[Bisicchia J et al., 2010]	spectinomycin	Protein coding sequence
pSV0-15_004	pICH41308	Weber et al., 2011	mCherry	pAraC-pBAD-mCherry-v2	[Kogenaru M, Tans S J, 2014]	spectinomycin	Protein coding sequence
pSV0-15_007	pICH41308	Weber et al., 2011	ecf16_3622	pVRa16_3622	[Rhodius V A et al., 2013]	spectinomycin	Protein coding sequence
pSV0-15_017	pICH41308	Weber et al., 2011	ecf22_4450	pVRa22_3622	[Rhodius V A et al., 2013]	spectinomycin	Protein coding sequence
pSV0-15_028	pICH41308	Weber et al., 2011	Anti-σ16_3622	pVRc16_3622	[Rhodius V A et al., 2013]	spectinomycin	Protein coding sequence
pSV0-15_030	pICH41308	Weber et al., 2011	Anti-σ 22_4450	pVRc22_4450	[Rhodius V A et al., 2013]	spectinomycin	Protein coding sequence
pMC0-4_010	pICH41308	Weber et al., 2011	mTurquoise2	Synthetic DNA (gene synthesis)	[Goedhart, J. et al., 2012]	spectinomycin	Protein coding sequence
pSV0-11_001	pICH41276	Weber et al., 2011	L3S2P21	Synthetic DNA (primer annealing)	[Chen Y-J et al., 2013]	spectinomycin	Terminator
pSV0-11_002	pICH41276	Weber et al., 2011	L3S2P11	Synthetic DNA (primer annealing)	[Chen Y-J et al., 2013]	spectinomycin	Terminator
pSV0-11_011	pICH41276	Weber et al., 2011	L3S2P24	Synthetic DNA (primer annealing)	[Chen Y-J et al., 2013]	spectinomycin	Terminator
Level 1 constructs
Internal name	Plasmid backbone (MoClo destination vector)	Plasmid backbone (source)	Genetic parts	Donors		Resistance	Description
pSV1-1L_0028	pICH47732	Weber et al., 2011	PBAD + RBS (ST8) + luxCDABE + L3S2P21	pSV0-1_002 + pSV0-9_001 + pSV0-15_024 + pSV0-11_001		ampicillin	PBAD lux forward orientation
pSV1-1R_0006	pICH47802	Weber et al., 2011	PBAD + RBS (ST8) + luxCDABE + L3S2P21	pSV0-1_002 + pSV0-9_001 + pSV0-15_024 + pSV0-11_001		ampicillin	PBAD lux reverse orientation
pSV1-1L_0006	pICH47732	Weber et al., 2011	Ptet + RBS (ST8) + luxCDABE + L3S2P21	pSV0-1_005 + pSV0-9_001 + pSV15_001 + pSV0-11_001		ampicillin	Ptet lux
pSV1-1L_0007	pICH47732	Weber et al., 2011	PLlac0-1 + RBS (ST8) + luxCDABE + L3S2P21	pSV0-1_004 + pSV0-9_001 + pSV15_001 + pSV0-11_001		ampicillin	PLlac0-1 lux
pSV1-1L_0005	pICH47732	Weber et al., 2011	PBAD + RBS (ST8) + gfp + L3S2P21	pSV0-1_002 + pSV0-9_001 + pSV0-15_001 + pSV0-11_001		ampicillin	PBAD gfp
pSV1-1L_0003	pICH47732	Weber et al., 2011	PBAD + RBS (ST8) + mCherry + L3S2P21	pSV0-1_002 + pSV0-9_001 + pSV0-15_004 + pSV0-11_001		ampicillin	PBAD mCherry
pSV1-1L_0162	pICH47732	Weber et al., 2011	PBAD + RBS (ST8) + mTurquoise2 + L3S2P21	pSV0-1_002 + pSV0-9_001 + pMC0-4_010 + pSV0-11_001		ampicillin	PBAD mTurquoise
pSV1-1L_0013	pICH47732	Weber et al., 2011	PBAD + RBS (ST8) + ecf16_3622 + L3S2P11	pSV0-1_002 + pSV0-9_001 + pSV0-15_007 + pSV0-11_002		ampicillin	PBAD ecf16_3622
pSV1-1L_0031	pICH47732	Weber et al., 2011	PBAD + RBS (ST8) + ecf22_4450 + L3S2P11	pSV0-1_002 + pSV0-9_001 + pSV0-15_017 + pSV0-11_002		ampicillin	PBAD ecf22_4450
pSV1-2L_0007	pICH47742	Weber et al., 2011	300bp random DNA + Terminator	[Pinto D et al. 2018]		ampicillin	insulator
pSV1-3R_0014	pICH47822	Weber et al., 2011	Pecf16_3622 + RBS (ST8) +LuxCDABE + L3S2P21	pSV0-1_011 + pSV0-9_001 + pSV0-15_024 + pSV0-11_001		ampicillin	Pecf16 lux reverse orientation
pSV1-3R_0017	pICH47822	Weber et al., 2011	Pecf22_4450 + RBS (ST8) +LuxCDABE + L3S2P21	pSV0-1_022 + pSV0-9_001 + pSV0-15_024 + pSV0-11_001		ampicillin	Pecf22 lux reverse orientation
pSV1-4L_0004	pICH47761	Weber et al., 2011	Terminator (reverse orientation) + 300bp random DNA + Terminator	[Pinto D et al. 2018]		ampicillin	insulator
pSV1-5L_0023	pICH47772	Weber et al., 2011	Ptet + RBS (ST8) + AS16_3622 + L3S2P11	pSV0-1_005 + pSV0-9_001 + pSV0-15_028 + pSV0-11_011		ampicillin	Ptet anti-σ16_3622
pSV1-5L_0026	pICH47772	Weber et al., 2011	Ptet + RBS (ST8) + AS22_4450 + L3S2P11	pSV0-1_005 + pSV0-9_001 + pSV0-15_030 + pSV0-11_011		ampicillin	Ptet anti-σ22_4450
MoClo level M constructs
Internal name	Plasmid backbone (MoClo destination vector)	Plasmid backbone (source)	Genetic part	Donor		Resistance	Description
pSVM-mc_0135	pSVM-mc	[Pinto D et al. 2018]	PBAD ecf16_3622 + Pecf16_3622 LuxCDABE + Ptet AS16_3622	pSV1-1L_0013 + pSV1-2L_0007 + pSV1-3R_0014 + pSV1-4L_0004 + pSV1-5L_0023		kanamicyn	ECF-anti-σ 16_3622 switch on medium copy number plasmid
pSVM-mc_0138	pSVM-mc	[Pinto D et al. 2018]	PBAD ecf22_4450 + Pecf16_4450 LuxCDABE + Ptet AS16_4450	pSV1-1L_0031 + pSV1-2L_0007 + pSV1-3R_0017 + pSV1-4L_0004 + pSV1-5L_0026		kanamicyn	ECF-anti-σ 22_4450 switch on medium copy number plasmid
CRIMoClo constructs
Internal name	Plasmid backbone (CRIMoClo destination vector)	Plasmid backbone (source)	Genetic part	Donor		Resistance	Description
pSV012	pSV004	This study	PBAD + RBS (ST8) + luxCDABE + L3S2P21	pSV1-1L_0028		chloramphenicol	PBAD lux forward orientation att HK022
pSV013	pSV006	This study	PBAD + RBS (ST8) + luxCDABE + L3S2P21	pSV1-1L_0028		chloramphenicol	PBAD lux forward orientation att P21
pSV014	pSV008	This study	PBAD + RBS (ST8) + luxCDABE + L3S2P21	pSV1-1L_0028		chloramphenicol	PBAD lux forward orientation att φ80
pSV080	pSV077	This study	PBAD + RBS (ST8) + luxCDABE + L3S2P21	pSV1-1L_0028		chloramphenicol	PBAD lux forward orientation att λ
pSV175	pSV004	This study	PBAD + RBS (ST8) + luxCDABE + L3S2P21	pSV1-1R_0006		chloramphenicol	PBAD lux reverse orientation att HK022
pSV176	pSV006	This study	PBAD + RBS (ST8) + luxCDABE + L3S2P21	pSV1-1R_0006		chloramphenicol	PBAD lux reverse orientation att P21
pSV177	pSV008	This study	PBAD + RBS (ST8) + luxCDABE + L3S2P21	pSV1-1R_0006		chloramphenicol	PBAD lux reverses orientation att φ80
pSV178	pSV077	This study	PBAD + RBS (ST8) + luxCDABE + L3S2P21	pSV1-1R_0006		chloramphenicol	PBAD lux reverse orientation att λ
pSV137	pSV125	This study	PBAD + RBS (ST8) + luxCDABE + L3S2P21	pSV1-1L_0028		kanamycin	PBAD lux forward orientation att HK022
pSV138	pSV126	This study	PBAD + RBS (ST8) + luxCDABE + L3S2P21	pSV1-1L_0028		kanamycin	PBAD lux forward orientation att P21
pSV139	pSV127	This study	PBAD + RBS (ST8) + luxCDABE + L3S2P21	pSV1-1L_0028		kanamycin	PBAD lux forward orientation att φ80
pSV140	pSV128	This study	PBAD + RBS (ST8) + luxCDABE + L3S2P21	pSV1-1L_0028		kanamycin	PBAD lux forward orientation att λ
pSV203	pSV183	This study	PBAD + RBS (ST8) + luxCDABE + L3S2P21	pSV1-1L_0028		spectionomicyn	PBAD lux forward orientation att HK022
pSV204	pSV184	This study	PBAD + RBS (ST8) + luxCDABE + L3S2P21	pSV1-1L_0028		spectionomicyn	PBAD lux forward orientation att P21
pSV205	pSV185	This study	PBAD + RBS (ST8) + luxCDABE + L3S2P21	pSV1-1L_0028		spectionomicyn	PBAD lux forward orientation att φ80
pSV206	pSV186	This study	PBAD + RBS (ST8) + luxCDABE + L3S2P21	pSV1-1L_0028		spectionomicyn	PBAD lux forward orientation att λ
pSV199	pSV187	This study	PBAD + RBS (ST8) + luxCDABE + L3S2P21	pSV1-1L_0028		gentamicin	PBAD lux forward orientation att HK022
pSV200	pSV188	This study	PBAD + RBS (ST8) + luxCDABE + L3S2P21	pSV1-1L_0028		gentamicin	PBAD lux forward orientation att P21
pSV201	pSV189	This study	PBAD + RBS (ST8) + luxCDABE + L3S2P21	pSV1-1L_0028		gentamicin	PBAD lux forward orientation att φ80
pSV202	pSV190	This study	PBAD + RBS (ST8) + luxCDABE + L3S2P21	pSV1-1L_0028		gentamicin	PBAD lux forward orientation att λ
pSV071	pSV004	This study	Ptet + RBS (ST8) + luxCDABE + L3S2P21	pSV1-1L_0006		chloramphenicol	Ptet lux forward orientation att HK022
pSV122	pSV006	This study	Ptet + RBS (ST8) + luxCDABE + L3S2P21	pSV1-1L_0006		chloramphenicol	Ptet lux forward orientation att P21
pSV123	pSV008	This study	Ptet + RBS (ST8) + luxCDABE + L3S2P21	pSV1-1L_0006		chloramphenicol	Ptet lux forward orientation att φ80
pSV124	pSV077	This study	Ptet + RBS (ST8) + luxCDABE + L3S2P21	pSV1-1L_0006		chloramphenicol	Ptet lux forward orientation att λ
pSV118	pSV004	This study	PLlac0-1 + RBS (ST8) + luxCDABE + L3S2P21	pSV1-1L_0007		chloramphenicol	PLlac0-1 lux forward orientation att HK022
pSV119	pSV006	This study	PLlac0-1 + RBS (ST8) + luxCDABE + L3S2P21	pSV1-1L_0007		chloramphenicol	PLlac0-1 lux forward orientation att P21
pSV120	pSV008	This study	PLlac0-1 + RBS (ST8) + luxCDABE + L3S2P21	pSV1-1L_0007		chloramphenicol	PLlac0-1 lux forward orientation att φ80
pSV121	pSV077	This study	PLlac0-1 + RBS (ST8) + luxCDABE + L3S2P21	pSV1-1L_0007		chloramphenicol	PLlac0-1 lux forward orientation att λ
pSV171	pSV125	This study	PBAD + RBS (ST8) + gfp + L3S2P21	pSV1-1L_0005		kanamycin	PBAD gfp att HK022
pSV172	pSV126	This study	PBAD + RBS (ST8) + gfp + L3S2P21	pSV1-1L_0005		kanamycin	PBAD gfp att P21
pSV173	pSV127	This study	PBAD + RBS (ST8) + gfp + L3S2P21	pSV1-1L_0005		kanamycin	PBAD gfp att φ80
pSV174	pSV128	This study	PBAD + RBS (ST8) + gfp + L3S2P21	pSV1-1L_0005		kanamycin	PBAD gfp att λ
pSV207	pSV183	This study	PBAD + RBS (ST8) + mCherry + L3S2P21	pSV1-1L_0003		spectionomicyn	PBAD mCherry att HK022
pSV208	pSV184	This study	PBAD + RBS (ST8) + mCherry + L3S2P21	pSV1-1L_0003		spectionomicyn	PBAD mCherry att P21
pSV209	pSV185	This study	PBAD + RBS (ST8) + mCherry + L3S2P21	pSV1-1L_0003		spectionomicyn	PBAD mCherry att φ80
pSV210	pSV186	This study	PBAD + RBS (ST8) + mCherry + L3S2P21	pSV1-1L_0003		spectionomicyn	PBAD mCherry att λ
pSV215	pSV187	This study	PBAD + RBS (ST8) + mTurquoise2 + L3S2P21	pSV1-1L_0162		gentamicin	PBAD mTurquoise att HK022
pSV216	pSV188	This study	PBAD + RBS (ST8) + mTurquoise2 + L3S2P21	pSV1-1L_0162		gentamicin	PBAD mTurquoise att P21
pSV217	pSV189	This study	PBAD + RBS (ST8) + mTurquoise2 + L3S2P21	pSV1-1L_0162		gentamicin	PBAD mTurquoise att φ80
pSV218	pSV190	This study	PBAD + RBS (ST8) + mTurquoise2 + L3S2P21	pSV1-1L_0162		gentamicin	PBAD mTurquoise att λ
pSV025	pSV004	This study	PBAD ecf16_3622 + Pecf16_3622 LuxCDABE + Ptet AS16_3622	pSV1-1L_0013 + pSV1-2L_0007 + pSV1-3R_0014 + pSV1-4L_0004 + pSV1-5L_0023		chloramphenicol	ECF-anti-σ 16_3622 switch for chromosomal integration
pSV180	pSV016	This study	PBAD ecf22_4450 + Pecf16_4450 LuxCDABE + Ptet AS16_4450	pSVM-mc_0138		chloramphenicol	ECF-anti-σ 22_4450 switch for chromosomal integration

## Sheet: References
Haldimann A, Wanner BL. Conditional-replication, integration, excision, and retrieval plasmid-host systems for gene structure-function studies of bacteria. J Bacteriol. 2001;183:6384–93.
Bertram R, Hillen W. The application of Tet repressor in prokaryotic gene regulation and expression. Microb Biotechnol. 2007.
Bisicchia P, Botella E, Devine KM. Suite of novel vectors for ectopic insertion of GFP, CFP and IYFP transcriptional fusions in single copy at the amyE and bglS loci in Bacillus subtilis. Plasmid. 2010;64:143–9.
Bertram R, Hillen W. The application of Tet repressor in prokaryotic gene regulation and expression. Microb Biotechnol. 2008;1:2–16
Chen Y, Liu P, Nielsen AAK, Brophy JAN, Clancy K, Peterson T, et al. Characterization of 582 natural and synthetic terminators and quantification of their design constraints. Nat Methods. 2013;10:659–64.
Gödeke J, Heun M, Bubendorfer S, Paul K, Thormann KM. Roles of Two Shewanella oneidensis MR-1 Extracellular Endonucleases. Appl Environ Microbiol. 2011;77:5342–51.
Goedhart J, von Stetten D, Noirclerc-Savoye M, Lelimousin M, Joosen L, Hink MA, et al. Structure-guided evolution of cyan fluorescent proteins towards a quantum yield of 93%. Nat Commun. 2012;3:751.
Kogenaru M, Tans SJ. An improved Escherichia coli strain to host gene regulatory networks involving both the AraC and LacI inducible transcription factors. J Biol Eng. 2014;8:2.
Luis Vellanoweth R, Rabinowitz JC. The influence of ribosome-binding-site elements on translational efficiency in Baciiius subtiiis and Escherichia coli in vivo. 1992.
Lutz R, Bujard H. Independent and tight regulation of transcriptional units in Escherichia coli via the LacR/O, the TetR/O and AraC/I1-I2 regulatory elements. Nucleic Acids Res. 1997;25:1203–10.
Pinto D, Vecchione S, Wu H, Mauri M, Mascher T, Fritz G. Engineering orthogonal synthetic timer circuits based on extracytoplasmic function σ factors. Nucleic Acids Res. 2018;46:7450–64.
Rhodius VA, Segall-Shapiro TH, Sharon BD, Ghodasara A, Orlova E, Tabakh H, et al. Design of orthogonal genetic switches based on a crosstalk map of s, anti- s, and promoters. Mol Syst Biol. 2013;9:702–702.
Weber E, Engler C, Gruetzner R, Werner S, Marillonnet S. A Modular Cloning System for Standardized Assembly of Multigene Constructs. Peccoud J, editor. PLoS One. 2011;6:e16765
