# Supplementary material for: CRIMoClo plasmids for modular assembly and orthogonal chromosomal integration of synthetic circuits in Escherichia coli
Source: J Biol Eng. 2019 Nov 28;13:92. doi: 10.1186/s13036-019-0218-8 (PMC6883643; doi:10.1186/s13036-019-0218-8)
Supplement: Supplementary file 4 — Additional file 4: Table S3. Primers used in this study. [file 13036_2019_218_MOESM4_ESM.xlsx]

## Sheet: Primer List
Oligos
Name	Sequence	Description	Template	Reference
GF0524	TCATGTTTGACAGCTTATCAC	Lt3 terminator forward	pAH68	[Haldimann and Wanner, 2001]
GF0525	GAAGTTCCTATACTTTCTAGAGAATAGGAACTTCGGAATAGGAACTGCCATGGGACAAAATTGAAATC	pAH68 reverse + FRT	pAH68	[Haldimann and Wanner, 2001]
GF0526	GAAGTTCCTATACTTTCTAGAGAATAGGAACTTCGGAATAGGAACTACCGACCGATACAATGATG	pAH81 reverse + FRT	pAH81	[Haldimann and Wanner, 2001]
GF0527	GATTTTTCTCTTCTTGCGCT	pAH120-1 reverse point mutation (delete bpiI site)	pAH120	[Haldimann and Wanner, 2001]
GF0528	ACCTTGCGCTAATGCTCTG	pAH120-2 forward	pAH120	[Haldimann and Wanner, 2001]
GF0529	GAAGTTCCTATACTTTCTAGAGAATAGGAACTTCGGAATAGGAACTGCCATGGCATCACAGTATC	pAH120-2 reverse + FRT	pAH120	[Haldimann and Wanner, 2001]
GF0530	GAAGTTCCTATACTTTCTAGAGAATAGGAACTTCGGAATAGGAACTCCCGTGCGAATCAGAAAT	pAH153 reverse + FRT	pAH153	[Haldimann and Wanner, 2001]
GF0531	TAATTCCCATGTCAGCCG	R6K ori forward	pAH68	[Haldimann and Wanner, 2001]
GF0532	CAAGATCCGGCCACGATG	R6K ori reverse	pAH68	[Haldimann and Wanner, 2001]
GF0533	ATTTAAATGGCGCGCCTTAC	chloramphenicol forward	pKD3	[Datsenko and Wanner, 2000]
GF0534	CTACCTGTGACGGAAGATC	chloramphenicol reverse	pKD3	[Datsenko and Wanner, 2000]
GF0535	GAAGTTCCTATTCCGAAGTTCCTATTCTCTAGAAAGTATAGGAACTTCGTCTCCCCATGCGAGAGT	rgnB forward + FRT	pAH68	[Haldimann and Wanner, 2001]
GF0536	ACTGGCCACGCAAAAAGG	rgnB reverse	pAH68	[Haldimann and Wanner, 2001]
GF0537	CACATTGCGGACGTTTTTAATG	MoClo M-P mcs+ori forward	pSVM-mc/pICH82094	[Pinto et al., 2018]/[Weber et al., 2011]
GF0538	CTCTTAGGTTTACCCGCC	MoClo M-P mcs+ori reverse	pSVM-mc/pICH82094	[Pinto et al., 2018]/[Weber et al., 2011]
GF0539	CACTGATCAGTGATAAGCTGTCAAACATGACTCTTAGGTTTACCCGCCAATATATCCTGT	bridging MCS+att	-
GF0540	AGGAACACTTAACGGCTGACATGGGAATTAGAAGTTCCTATACTTTCTAGAGAATAGGAACTTCG	bridging att+r6k	-
GF0541	GGCGTAAGGCGCGCCATTTAAATCAAGATCCGGCCACGATGCGTC	bridging R6K+cm	-
GF0542	CTAGAGAATAGGAACTTCGGAATAGGAACTTCCTACCTGTGACGGAAGATCACTTCGC	Bridging CM+rgnb	-
GF0543	CCCAGTACATTAAAAACGTCCGCAATGTGACTGGCCACGCAAAAAGGCCATCC	bridging rgnB+MCS	-
GF0807	GTGATCTTCCGTCACAGGTAGGAAG	CRIMoClo backbone forward	pSV004/pSV006/pSV008/pSV077	This work
GF0945	ACTCTTCCTTTTTCAATATTATTGAAGC	CRIMoClo backbone forward KM promoter	pSV004/pSV006/pSV008/pSV077	This work
GF0805	CGCATCGTGGCCGGATCTTGACAGCTAAAACAATTCATCCAG	kanamycin forward + backbone overlap	pICH82094	[Weber et al., 2011]
GF0808	CTTCCTACCTGTGACGGAAGATCACCCTCACCCCAAAAATGGC	kanamycin reverse + backbone overlap	pICH82094	[Weber et al., 2011]
GF0858	CGCATCGTGGCCGGATCTTGACCTGATAGTTTGGCTGTGAGC	spectionomycin forward + backbone overlap	pMA333	[Schindler et al., 2016]
GF0947	AATATTGAAAAAGGAAGAGTATGGGGGAAGCGGTGATC	spectionomycin reverse + backbone overlap	pMA333	[Schindler et al., 2016]
GF0856	CGCATCGTGGCCGGATCTTGTCCGACGAATAGAGTAAC	gentamicin forward + backbone overlap	pABC2	[Döhlemann et al., 2017]
GF0949	AATATTGAAAAAGGAAGAGTATGTTACGCAGCAGCAAC	gentamicin reverse + backbone overlap	pABC2	[Döhlemann et al., 2017]
GF0971	AGCAACTTAAATAGCCTCTAAGG	P2 colony PCR primer	-
GF0521	ACGAGTATCGAGATGGCA	P3 colony PCR primer	-
GF0516	GGAATCAATGCCTGAGTG	P1 HK022 colony PCR primer	-	-
GF0517	GGCATCAACAGCACATTC	P4 HK022 colony PCR primer	-	-
GF0514	ATCGCCTGTATGAACCTG	P1 P21 colony PCR primer	-	-
GF0515	TAGAACTACCACCTGACC	P4 P21 colony PCR primer	-	-
GF0518	CTGCTTGTGGTGGTGAAT	P1 ɸ80 colony PCR primer	-	-
GF0519	TAAGGCAAGACGATCAGG	P4 ɸ80 colony PCR primer	-	-
GF0512	GGCATCACGGCAATATAC	P1 λ colony PCR primer	-	-
GF0513	TCTGGTCTGGTAGCAATG	P4 λ colony PCR primer	-	-
