# Supplementary material for: CRIMoClo plasmids for modular assembly and orthogonal chromosomal integration of synthetic circuits in Escherichia coli
Source: J Biol Eng. 2019 Nov 28;13:92. doi: 10.1186/s13036-019-0218-8 (PMC6883643; doi:10.1186/s13036-019-0218-8)
Supplement: Supplementary file 5 — Additional file 5. Plasmid maps of the 32 CRIMoClo plasmids. [file 13036_2019_218_MOESM5_ESM.zip]

Archive with 32 entries (32 files):
- pSV004.gbk
- pSV006.gbk
- pSV008.gbk
- pSV016.gbk
- pSV018.gbk
- pSV077.gbk
- pSV079.gbk
- pSV080.gbk
- pSV125.gbk
- pSV126.gbk
- pSV127.gbk
- pSV128.gbk
- pSV183.gbk
- pSV184.gbk
- pSV185.gbk
- pSV186.gbk
- pSV187.gbk
- pSV188.gbk
- pSV189.gbk
- pSV190.gbk
- pSV219.gbk
- pSV220.gbk
- pSV221.gbk
- pSV222.gbk
- pSV239.gbk
- pSV240.gbk
- pSV241.gbk
- pSV242.gbk
- pSV243.gbk
- pSV244.gbk
- pSV245.gbk
- pSV246.gbk
