# Supplementary material for: CRIMoClo plasmids for modular assembly and orthogonal chromosomal integration of synthetic circuits in Escherichia coli
Source: J Biol Eng. 2019 Nov 28;13:92. doi: 10.1186/s13036-019-0218-8 (PMC6883643; doi:10.1186/s13036-019-0218-8)
Supplement: Supplementary file 5 — Additional file 5. Plasmid maps of the 32 CRIMoClo plasmids. [file 13036_2019_218_MOESM5_ESM.zip › pSV008.gbk]

LOCUS       pSV008      4148 bp    DNA     circular SYN 05-OCT-2016
DEFINITION  CRIM plasmid pAH153, complete sequence.
ACCESSION   AY048735 (modified)
VERSION     AY048735.1  GI:16209157
KEYWORDS    .
SOURCE      CRIM plasmid pAH153 (unknown)
  ORGANISM  CRIM plasmid pAH153
            other sequences; artificial sequences; vectors.
REFERENCE   1  (bases 1 to 2335)
  AUTHORS   Haldimann,A. and Wanner,B.L.
  TITLE     Conditional-replication, integration, excision, and retrieval
            plasmid-host systems for gene structure-function studies of
            bacteria
  JOURNAL   J. Bacteriol. 183 (21), 6384-6393 (2001)
   PUBMED   11591683
REFERENCE   2  (bases 1 to 2335)
  AUTHORS   Haldimann,A. and Wanner,B.L.
  TITLE     Direct Submission
  JOURNAL   Submitted (29-JUL-2001) Biological Sciences, Purdue University,
            Lilly Hall, West Lafayette, IN 47907, USA
FEATURES             Location/Qualifiers
     terminator      10..294
                     /label="Lt3 terminator; tL3 terminator"
     misc_feature    511..523
                     /note="Geneious type: motif"
                     /label="attP"
                     /label="Phi80 attP"
     Region          792..837
                     /label="frt"
     misc_feature    840..1259
                     /label="R6K ori"
     CDS             complement(1303..1941)
                     /label="CM"
     Region          2143..2190
                     /label="frt"
     terminator      2191..2434
                     /label="rgnB terminator"
     Region          2664..3278
                     /label="rep pMB1"
     promoter        3531..3654
                     /label="Plac"
     CDS             3661..3981
                     /label="ALPHA"
ORIGIN
        1 TCATGTTTGA CAGCTTATCA CTGATCAGTG AATTAATGGC GATGACGCAT CCTCACGATA
       61 ATATCCGGGT AGGCGCAATC ACTTTCGTCT CTACTCCGTT ACAAAGCGAG GCTGGGTATT
      121 TCCCGGCCTT TCTGTTATCC GAAATCCACT GAAAGCACAG CGGCTGGCTG AGGAGATAAA
      181 TAATAAACGA GGGGCTGTAT GCACAAAGCA TCTTCTGTTG AGTTAAGAAC GAGTATCGAG
      241 ATGGCACATA GCCTTGCTCA AATTGGAATC AGGTTTGTGC CAATACCAGT AGAAACAGAC
      301 GAAGAAGCTA GAGGTGAATC ACGACAAAGC GTATCAAAAA CGTATGGAGT AGGGCTCTAA
      361 ACTCTGTATA AAAAGTTTCC AGCTAGCTGA TAACGGGAAA GAAACAGAGA AGGGCACAAA
      421 TATTGTGTAC TTTAATGTGC CCTTTAATTT ATTGATTGGT GGTTGAATTG TCCGTAACTT
      481 TTTGATTTAA GTGCAAATTT CTAATAAATT AGAACACTTT CTTAAATTGT CATTTGGCAT
      541 ATTACGAACA ATTCCGCGTA AAAACGTTCT GTTACGCTAA ACCCTTATCC AGCAGGCTTT
      601 CAAGGATGTA AACCATAACA CTCTGCGAAC TAGTGTTACA TTGCGTGTAG CTTTGAGTGG
      661 GCAACTTTGT GTACACTTTT GTGTACCCAA AAACAAAAAT GTGTACCCAT TCAATGATCA
      721 CCGACACAAA GCTCAGGAAG GCGCTCGGCA AGAAAAGAGA TGATATCGAG ATTATTTCTG
      781 ATTCGCACGG GAGTTCCTAT TCCGAAGTTC CTATTCTCTA GAAAGTATAG GAACTTCTAA
      841 TTCCCATGTC AGCCGTTAAG TGTTCCTGTG TCACTCAAAA TTGCTTTGAG AGGCTCTAAG
      901 GGCTTCTCAG TGCGTTACAT CCCTGGCTTG TTGTCCACAA CCGTTAAACC TTAAAAGCTT
      961 TAAAAGCCTT ATATATTCTT TTTTTTCTTA TAAAACTTAA AACCTTAGAG GCTATTTAAG
     1021 TTGCTGATTT ATATTAATTT TATTGTTCAA ACATGAGAGC TTAGTACGTG AAACATGAGA
     1081 GCTTAGTACG TTAGCCATGA GAGCTTAGTA CGTTAGCCAT GAGGGTTTAG TTCGTTAAAC
     1141 ATGAGAGCTT AGTACGTTAA ACATGAGAGC TTAGTACGTG AAACATGAGA GCTTAGTACG
     1201 TACTATCAAC AGGTTGAACT GCTGATCTTC AGATCCTCTA CGCCGGACGC ATCGTGGCCG
     1261 GATCTTGATT TAAATGGCGC GCCTTACGCC CCGCCCTGCC ACTCATCGCA GTACTGTTGT
     1321 ATTCATTAAG CATCTGCCGA CATGGAAGCC ATCACAAACG GCATGATGAA CCTGAATCGC
     1381 CAGCGGCATC AGCACCTTGT CGCCTTGCGT ATAATATTTG CCCATGGTGA AAACGGGGGC
     1441 GAAGAAGTTG TCCATATTGG CCACGTTTAA ATCAAAACTG GTGAAACTCA CCCAGGGATT
     1501 GGCTGAGACG AAAAACATAT TCTCAATAAA CCCTTTAGGG AAATAGGCCA GGTTTTCACC
     1561 GTAACACGCC ACATCTTGCG AATATATGTG TAGAAACTGC CGGAAATCGT CGTGGTATTC
     1621 ACTCCAGAGC GATGAAAACG TTTCAGTTTG CTCATGGAAA ACGGTGTAAC AAGGGTGAAC
     1681 ACTATCCCAT ATCACCAGCT CACCGTCTTT CATTGCCATA CGTAATTCCG GATGAGCATT
     1741 CATCAGGCGG GCAAGAATGT GAATAAAGGC CGGATAAAAC TTGTGCTTAT TTTTCTTTAC
     1801 GGTCTTTAAA AAGGCCGTAA TATCCAGCTG AACGGTCTGG TTATAGGTAC ATTGAGCAAC
     1861 TGACTGAAAT GCCTCAAAAT GTTCTTTACG ATGCCATTGG GATATATCAA CGGTGGTATA
     1921 TCCAGTGATT TTTTTCTCCA TTTTAGCTTC CTTAGCTCCT GAAAATCTCG ACAACTCAAA
     1981 AAATACGCCC GGTAGTGATC TTATTTCATT ATGGTGAAAG TTGGAACCTC TTACGTGCCG
     2041 ATCAACGTCT CATTTTCGCC AAAAGTTGGC CCAGGGCTTC CCGGTATCAA CAGGGACACC
     2101 AGGATTTATT TATTCTGCGA AGTGATCTTC CGTCACAGGT AGGAAGTTCC TATTCCGAAG
     2161 TTCCTATTCT CTAGAAAGTA TAGGAACTTC GTCTCCCCAT GCGAGAGTAG GGAACTGCCA
     2221 GGCATCAAAT AAAACGAAAG GCTCAGTCGA AAGACTGGGC CTTTCGTTTT ATCTGTTGTT
     2281 TGTCGGTGAA CGCTCTCCTG AGTAGGACAA ATCCGCCGGG AGCGGATTTG AACGTTGCGA
     2341 AGCAACGGCC CGGAGGGTGG CGGGCAGGAC GCCCGCCATA AACTGCCAGG CATCAAATTA
     2401 AGCAGAAGGC CATCCTGACG GATGGCCTTT TTGCGTGGCC AGTCACATTG CGGACGTTTT
     2461 TAATGTACTG GGGTTGAACA CTCTGTGGTC TCATGCCTTG TCTTCTGTCA GACCAAGTTT
     2521 ACTCATATAT ACTTTAGATT GATTTAAAAC TTCATTTTTA ATTTAAAAGG ATCTAGGTGA
     2581 AGATCCTTTT TGATAATCTC ATGACCAAAA TCCCTTAACG TGAGTTTTCG TTCCACTGAG
     2641 CGTCAGACCC CGTAGAAAAG ATCAAAGGAT CTTCTTGAGA TCCTTTTTTT CTGCGCGTAA
     2701 TCTGCTGCTT GCAAACAAAA AAACCACCGC TACCAGCGGT GGTTTGTTTG CCGGATCAAG
     2761 AGCTACCAAC TCTTTTTCCG AAGGTAACTG GCTTCAGCAG AGCGCAGATA CCAAATACTG
     2821 TCCTTCTAGT GTAGCCGTAG TTAGGCCACC ACTTCAAGAA CTCTGTAGCA CCGCCTACAT
     2881 ACCTCGCTCT GCTAATCCTG TTACCAGTGG CTGCTGCCAG TGGCGATAAG TCGTGTCTTA
     2941 CCGGGTTGGA CTCAAGACGA TAGTTACCGG ATAAGGCGCA GCGGTCGGGC TGAACGGGGG
     3001 GTTCGTGCAC ACAGCCCAGC TTGGAGCGAA CGACCTACAC CGAACTGAGA TACCTACAGC
     3061 GTGAGCTATG AGAAAGCGCC ACGCTTCCCG AAGGGAGAAA GGCGGACAGG TATCCGGTAA
     3121 GCGGCAGGGT CGGAACAGGA GAGCGCACGA GGGAGCTTCC AGGGGGAAAC GCCTGGTATC
     3181 TTTATAGTCC TGTCGGGTTT CGCCACCTCT GACTTGAGCG TCGATTTTTG TGATGCTCGT
     3241 CAGGGGGGCG GAGCCTATGG AAAAACGCCA GCAACGCGGC CTTTTTACGG TTCCTGGCCT
     3301 TTTGCTGGCC TTTTGCTCAC ATGTTCTTTC CTGCGTTATC CCCTGATTCT GTGGATAACC
     3361 GTATTACCGC CTTTGAGTGA GCTGATACCG CTCGCCGCAG CCGAACGACC GAGCGCAGCG
     3421 AGTCAGTGAG CGAGGAAGCG GATGAGCGCC CAATACGCAA ACCGCCTCTC CCCGCGCGTT
     3481 GGCCGATTCA TTAATGCAGC TGGCACGACA GGTTTCCCGA CTGGAAAGCG GGCAGTGAGC
     3541 GCAACGCAAT TAATGTGAGT TAGCTCACTC ATTAGGCACC CCAGGCTTTA CACTTTATGC
     3601 TTCCGGCTCG TATGTTGTGT GGAATTGTGA GCGGATAACA ATTTCACACA GGAAACAGCT
     3661 ATGACCATGA TTACGCCAAG CTTGCATGCC TGCAGGTCGA CTCTAGAGGA TCCCCGGGTA
     3721 CCGAGCTCGA ATTCACTGGC CGTCGTTTTA CAACGTCGTG ACTGGGAAAA CCCTGGCGTT
     3781 ACCCAACTTA ATCGCCTTGC AGCACATCCC CCTTTCGCCA GCTGGCGTAA TAGCGAAGAG
     3841 GCCCGCACCG ATCGCCCTTC CCAACAGTTG CGCAGCCTGA ATGGCGAATG GCGCCTGATG
     3901 CGGTATTTTC TCCTTACGCA TCTGTGCGGT ATTTCACACC GCATATGGTG CACTCTCAGT
     3961 ACAATCTGCT CTGATGCCGC ATAGTTAAGC CAGCCCCGAC ACCCGCCAAC ACCCGCTGAC
     4021 GCGCCCTGAC GGGCTTGTCT GCTCCCGGCA TCCGCTTACA GACAAGCTGT GACGAAGACA
     4081 AGGGACACGA AGTGATCCGT TTAAACTATC AGTGTTTGAC AGGATATATT GGCGGGTAAA
     4141 CCTAAGAG
//
