# Supplementary material for: CRIMoClo plasmids for modular assembly and orthogonal chromosomal integration of synthetic circuits in Escherichia coli
Source: J Biol Eng. 2019 Nov 28;13:92. doi: 10.1186/s13036-019-0218-8 (PMC6883643; doi:10.1186/s13036-019-0218-8)
Supplement: Supplementary file 5 — Additional file 5. Plasmid maps of the 32 CRIMoClo plasmids. [file 13036_2019_218_MOESM5_ESM.zip › pSV016.gbk]

LOCUS       pSV016      3933 bp    DNA     circular SYN 05-OCT-2016
DEFINITION  CRIM plasmid pAH68, complete sequence.
ACCESSION   AY048717 (modified)
VERSION     AY048717.1  GI:16209079
KEYWORDS    .
SOURCE      CRIM plasmid pAH68 (unknown)
  ORGANISM  CRIM plasmid pAH68
            other sequences; artificial sequences; vectors.
REFERENCE   1  (bases 1 to 2409)
  AUTHORS   Haldimann,A. and Wanner,B.L.
  TITLE     Conditional-replication, integration, excision, and retrieval
            plasmid-host systems for gene structure-function studies of
            bacteria
  JOURNAL   J. Bacteriol. 183 (21), 6384-6393 (2001)
   PUBMED   11591683
REFERENCE   2  (bases 1 to 2409)
  AUTHORS   Haldimann,A. and Wanner,B.L.
  TITLE     Direct Submission
  JOURNAL   Submitted (29-JUL-2001) Biological Sciences, Purdue University,
            Lilly Hall, West Lafayette, IN 47907, USA
FEATURES             Location/Qualifiers
     terminator      7..306
                     /label="Lt3 terminator; tL3 terminator"
     misc_feature    307..576
                     /label="attHK022"
     Region          463..477
                     /label="attB HK022 core Region"
     Region          578..623
                     /label="distal 42-nt of natural FRT site"
     misc_feature    626..1045
                     /label="R6K ori"
     CDS             complement(1089..1727)
                     /label="add gene cm cds"
     Region          1929..1976
                     /label="FRT"
     terminator      1977..2220
                     /label="rgnB terminator"
     Region          2450..3064
                     /label="ori (pMB1)"
     promoter        3317..3440
                     /label="Plac"
     CDS             3447..3767
                     /label="ALPHA"
ORIGIN
        1 TCATGTTTGA CAGCTTATCA CTGATCAGTG AATTAATGGC GATGACGCAT CCTCACGATA
       61 ATATCCGGGT AGGCGCAATC ACTTTCGTCT CTACTCCGTT ACAAAGCGAG GCTGGGTATT
      121 TCCCGGCCTT TCTGTTATCC GAAATCCACT GAAAGCACAG CGGCTGGCTG AGGAGATAAA
      181 TAATAAACGA GGGGCTGTAT GCACAAAGCA TCTTCTGTTG AGTTAAGAAC GAGTATCGAG
      241 ATGGCACATA GCCTTGCTCA AATTGGAATC AGGTTTGTGC CAATACCAGT AGAAACAGAC
      301 GAAGAAGCTA GCTAATGCTC TGTCTCAGGT CACTAATACT ATCTAAGTAG TTGATTCATA
      361 GTGACTGGAT ATGTTGCGTT TTGTCGCATT ATGTAGTCTA TCATTTAACC ACAGATTAGT
      421 GTAATGCGAT GATTTTTAAG TGATTAATGT TATTTTGTCA TCCTTTAGGT GAATAAGTTG
      481 TATATTTAAA ATCTCTTTAA TTATCAGTAA ATTAATGTAA GTAGGTCATT ATTAGTCAAA
      541 ATAAAATCAT TTGTCGATTT CAATTTTGTC CCATGGCAGT TCCTATTCCG AAGTTCCTAT
      601 TCTCTAGAAA GTATAGGAAC TTCTAATTCC CATGTCAGCC GTTAAGTGTT CCTGTGTCAC
      661 TCAAAATTGC TTTGAGAGGC TCTAAGGGCT TCTCAGTGCG TTACATCCCT GGCTTGTTGT
      721 CCACAACCGT TAAACCTTAA AAGCTTTAAA AGCCTTATAT ATTCTTTTTT TTCTTATAAA
      781 ACTTAAAACC TTAGAGGCTA TTTAAGTTGC TGATTTATAT TAATTTTATT GTTCAAACAT
      841 GAGAGCTTAG TACGTGAAAC ATGAGAGCTT AGTACGTTAG CCATGAGAGC TTAGTACGTT
      901 AGCCATGAGG GTTTAGTTCG TTAAACATGA GAGCTTAGTA CGTTAAACAT GAGAGCTTAG
      961 TACGTGAAAC ATGAGAGCTT AGTACGTACT ATCAACAGGT TGAACTGCTG ATCTTCAGAT
     1021 CCTCTACGCC GGACGCATCG TGGCCGGATC TTGATTTAAA TGGCGCGCCT TACGCCCCGC
     1081 CCTGCCACTC ATCGCAGTAC TGTTGTATTC ATTAAGCATC TGCCGACATG GAAGCCATCA
     1141 CAAACGGCAT GATGAACCTG AATCGCCAGC GGCATCAGCA CCTTGTCGCC TTGCGTATAA
     1201 TATTTGCCCA TGGTGAAAAC GGGGGCGAAG AAGTTGTCCA TATTGGCCAC GTTTAAATCA
     1261 AAACTGGTGA AACTCACCCA GGGATTGGCT GAGACGAAAA ACATATTCTC AATAAACCCT
     1321 TTAGGGAAAT AGGCCAGGTT TTCACCGTAA CACGCCACAT CTTGCGAATA TATGTGTAGA
     1381 AACTGCCGGA AATCGTCGTG GTATTCACTC CAGAGCGATG AAAACGTTTC AGTTTGCTCA
     1441 TGGAAAACGG TGTAACAAGG GTGAACACTA TCCCATATCA CCAGCTCACC GTCTTTCATT
     1501 GCCATACGTA ATTCCGGATG AGCATTCATC AGGCGGGCAA GAATGTGAAT AAAGGCCGGA
     1561 TAAAACTTGT GCTTATTTTT CTTTACGGTC TTTAAAAAGG CCGTAATATC CAGCTGAACG
     1621 GTCTGGTTAT AGGTACATTG AGCAACTGAC TGAAATGCCT CAAAATGTTC TTTACGATGC
     1681 CATTGGGATA TATCAACGGT GGTATATCCA GTGATTTTTT TCTCCATTTT AGCTTCCTTA
     1741 GCTCCTGAAA ATCTCGACAA CTCAAAAAAT ACGCCCGGTA GTGATCTTAT TTCATTATGG
     1801 TGAAAGTTGG AACCTCTTAC GTGCCGATCA ACGTCTCATT TTCGCCAAAA GTTGGCCCAG
     1861 GGCTTCCCGG TATCAACAGG GACACCAGGA TTTATTTATT CTGCGAAGTG ATCTTCCGTC
     1921 ACAGGTAGGA AGTTCCTATT CCGAAGTTCC TATTCTCTAG AAAGTATAGG AACTTCGTCT
     1981 CCCCATGCGA GAGTAGGGAA CTGCCAGGCA TCAAATAAAA CGAAAGGCTC AGTCGAAAGA
     2041 CTGGGCCTTT CGTTTTATCT GTTGTTTGTC GGTGAACGCT CTCCTGAGTA GGACAAATCC
     2101 GCCGGGAGCG GATTTGAACG TTGCGAAGCA ACGGCCCGGA GGGTGGCGGG CAGGACGCCC
     2161 GCCATAAACT GCCAGGCATC AAATTAAGCA GAAGGCCATC CTGACGGATG GCCTTTTTGC
     2221 GTGGCCAGTC ACATTGCGGA CGTTTTTAAT GTACTGGGGT TGAACACTCT GTGAAGACAA
     2281 TGCCTGAGAC CTGTCAGACC AAGTTTACTC ATATATACTT TAGATTGATT TAAAACTTCA
     2341 TTTTTAATTT AAAAGGATCT AGGTGAAGAT CCTTTTTGAT AATCTCATGA CCAAAATCCC
     2401 TTAACGTGAG TTTTCGTTCC ACTGAGCGTC AGACCCCGTA GAAAAGATCA AAGGATCTTC
     2461 TTGAGATCCT TTTTTTCTGC GCGTAATCTG CTGCTTGCAA ACAAAAAAAC CACCGCTACC
     2521 AGCGGTGGTT TGTTTGCCGG ATCAAGAGCT ACCAACTCTT TTTCCGAAGG TAACTGGCTT
     2581 CAGCAGAGCG CAGATACCAA ATACTGTCCT TCTAGTGTAG CCGTAGTTAG GCCACCACTT
     2641 CAAGAACTCT GTAGCACCGC CTACATACCT CGCTCTGCTA ATCCTGTTAC CAGTGGCTGC
     2701 TGCCAGTGGC GATAAGTCGT GTCTTACCGG GTTGGACTCA AGACGATAGT TACCGGATAA
     2761 GGCGCAGCGG TCGGGCTGAA CGGGGGGTTC GTGCACACAG CCCAGCTTGG AGCGAACGAC
     2821 CTACACCGAA CTGAGATACC TACAGCGTGA GCTATGAGAA AGCGCCACGC TTCCCGAAGG
     2881 GAGAAAGGCG GACAGGTATC CGGTAAGCGG CAGGGTCGGA ACAGGAGAGC GCACGAGGGA
     2941 GCTTCCAGGG GGAAACGCCT GGTATCTTTA TAGTCCTGTC GGGTTTCGCC ACCTCTGACT
     3001 TGAGCGTCGA TTTTTGTGAT GCTCGTCAGG GGGGCGGAGC CTATGGAAAA ACGCCAGCAA
     3061 CGCGGCCTTT TTACGGTTCC TGGCCTTTTG CTGGCCTTTT GCTCACATGT TCTTTCCTGC
     3121 GTTATCCCCT GATTCTGTGG ATAACCGTAT TACCGCCTTT GAGTGAGCTG ATACCGCTCG
     3181 CCGCAGCCGA ACGACCGAGC GCAGCGAGTC AGTGAGCGAG GAAGCGGATG AGCGCCCAAT
     3241 ACGCAAACCG CCTCTCCCCG CGCGTTGGCC GATTCATTAA TGCAGCTGGC ACGACAGGTT
     3301 TCCCGACTGG AAAGCGGGCA GTGAGCGCAA CGCAATTAAT GTGAGTTAGC TCACTCATTA
     3361 GGCACCCCAG GCTTTACACT TTATGCTTCC GGCTCGTATG TTGTGTGGAA TTGTGAGCGG
     3421 ATAACAATTT CACACAGGAA ACAGCTATGA CCATGATTAC GCCAAGCTTG CATGCCTGCA
     3481 GGTCGACTCT AGAGGATCCC CGGGTACCGA GCTCGAATTC ACTGGCCGTC GTTTTACAAC
     3541 GTCGTGACTG GGAAAACCCT GGCGTTACCC AACTTAATCG CCTTGCAGCA CATCCCCCTT
     3601 TCGCCAGCTG GCGTAATAGC GAAGAGGCCC GCACCGATCG CCCTTCCCAA CAGTTGCGCA
     3661 GCCTGAATGG CGAATGGCGC CTGATGCGGT ATTTTCTCCT TACGCATCTG TGCGGTATTT
     3721 CACACCGCAT ATGGTGCACT CTCAGTACAA TCTGCTCTGA TGCCGCATAG TTAAGCCAGC
     3781 CCCGACACCC GCCAACACCC GCTGACGCGC CCTGACGGGC TTGTCTGCTC CCGGCATCCG
     3841 CTTACAGACA AGCTGTGACG GTCTCAGGGA CACGAAGTGA TCCGTTTAAA CTATCAGTGT
     3901 TTGACAGGAT ATATTGGCGG GTAAACCTAA GAG
//
