# Supplementary material for: CRIMoClo plasmids for modular assembly and orthogonal chromosomal integration of synthetic circuits in Escherichia coli
Source: J Biol Eng. 2019 Nov 28;13:92. doi: 10.1186/s13036-019-0218-8 (PMC6883643; doi:10.1186/s13036-019-0218-8)
Supplement: Supplementary file 5 — Additional file 5. Plasmid maps of the 32 CRIMoClo plasmids. [file 13036_2019_218_MOESM5_ESM.zip › pSV018.gbk]

LOCUS       pSV018      4231 bp    DNA     circular SYN 05-OCT-2016
DEFINITION  CRIM plasmid pAH81, complete sequence.
ACCESSION   AY048720 (modified)
VERSION     AY048720.1  GI:16209090
KEYWORDS    .
SOURCE      CRIM plasmid pAH81 (unknown)
  ORGANISM  CRIM plasmid pAH81
            other sequences; artificial sequences; vectors.
REFERENCE   1  (bases 1 to 2718)
  AUTHORS   Haldimann,A. and Wanner,B.L.
  TITLE     Conditional-replication, integration, excision, and retrieval
            plasmid-host systems for gene structure-function studies of
            bacteria
  JOURNAL   J. Bacteriol. 183 (21), 6384-6393 (2001)
   PUBMED   11591683
REFERENCE   2  (bases 1 to 2718)
  AUTHORS   Haldimann,A. and Wanner,B.L.
  TITLE     Direct Submission
  JOURNAL   Submitted (29-JUL-2001) Biological Sciences, Purdue University,
            Lilly Hall, West Lafayette, IN 47907, USA
FEATURES             Location/Qualifiers
     terminator      10..294
                     /label="Lt3 terminator; Lt3 terminator; tL3
                     terminator;tL3 terminator"
     misc_difference 319..869
                     /label="attP21"
     Region          876..921
                     /label="Frt"
     misc_feature    924..1345
                     /label="R6K ori"
     CDS             complement(1387..2025)
                     /label="CM cassette"
     Region          2227..2274
                     /label="FRT"
     terminator      2275..2516
                     /label="rgnB terminator"
     Region          2748..3362
                     /label="ori (pMB1)"
     promoter        3615..3738
                     /label="Plac"
     CDS             3745..4065
                     /label="ALPHA"
ORIGIN
        1 TCATGTTTGA CAGCTTATCA CTGATCAGTG AATTAATGGC GATGACGCAT CCTCACGATA
       61 ATATCCGGGT AGGCGCAATC ACTTTCGTCT CTACTCCGTT ACAAAGCGAG GCTGGGTATT
      121 TCCCGGCCTT TCTGTTATCC GAAATCCACT GAAAGCACAG CGGCTGGCTG AGGAGATAAA
      181 TAATAAACGA GGGGCTGTAT GCACAAAGCA TCTTCTGTTG AGTTAAGAAC GAGTATCGAG
      241 ATGGCACATA GCCTTGCTCA AATTGGAATC AGGTTTGTGC CAATACCAGT AGAAACAGAC
      301 GAAGAAGCTA GCATAAGGCC TCGCAATGGC TTGCAAGGCC ACACATGTAT TGAGATGTTA
      361 ATAAAATGTA GACTTGTAAT TTTGATATAA ATGGTAGAGA AAATCTTTCC CCAAAATAAA
      421 AACGAACGTC AATGAAATCA AACGGTTGAA TAAAGTTGAT TTTGGCTAAT ACAAAGACAA
      481 GAAAATAATA TTTATGATTA AATATCAGCG AGTTGAATAC ATAATTTTTA TATACTGCTG
      541 CGCCATATGG GCTGGACTGA AGCCGCAGAC CTGATTGTTA AAGGTATGGA AGGCGCAATC
      601 AACGCCAAGA CCGTAACCTA TGACTTCGAA CGTCTGATGG AAGGCGCTAA ACTGCTGAAA
      661 TGCAGCGAGT TTGGTGACGC GATCATCAAA AATATGTAAT TACCACATGT GTTAAATATT
      721 ATAACGGGCG TATAACACGC CCGTTGTTTT ATGATGATGT AAAATCTTCC CCAAAACTTT
      781 CCCCAAAACC CTTCCCCAAA ACTGGCTATT TTCTATGCTG TTTTGATATC TACGATAATC
      841 CAGTCTTTAC CACGATCATC ATTGTATCGG TCGGTAGTTC CTATTCCGAA GTTCCTATTC
      901 TCTAGAAAGT ATAGGAACTT CTAATTCCCA TGTCAGCCGT TAAGTGTTCC TGTGTCACTC
      961 AAAATTGCTT TGAGAGGCTC TAAGGGCTTC TCAGTGCGTT ACATCCCTGG CTTGTTGTCC
     1021 ACAACCGTTA AACCTTAAAA GCTTTAAAAG CCTTATATAT TCTTTTTTTT CTTATAAAAC
     1081 TTAAAACCTT AGAGGCTATT TAAGTTGCTG ATTTATATTA ATTTTATTGT TCAAACATGA
     1141 GAGCTTAGTA CGTGAAACAT GAGAGCTTAG TACGTTAGCC ATGAGAGCTT AGTACGTTAG
     1201 CCATGAGGGT TTAGTTCGTT AAACATGAGA GCTTAGTACG TTAAACATGA GAGCTTAGTA
     1261 CGTGAAACAT GAGAGCTTAG TACGTACTAT CAACAGGTTG AACTGCTGAT CTTCAGATCC
     1321 TCTACGCCGG ACGCATCGTG GCCGGATCTT GATTTAAATG GCGCGCCTTA CGCCCCGCCC
     1381 TGCCACTCAT CGCAGTACTG TTGTATTCAT TAAGCATCTG CCGACATGGA AGCCATCACA
     1441 AACGGCATGA TGAACCTGAA TCGCCAGCGG CATCAGCACC TTGTCGCCTT GCGTATAATA
     1501 TTTGCCCATG GTGAAAACGG GGGCGAAGAA GTTGTCCATA TTGGCCACGT TTAAATCAAA
     1561 ACTGGTGAAA CTCACCCAGG GATTGGCTGA GACGAAAAAC ATATTCTCAA TAAACCCTTT
     1621 AGGGAAATAG GCCAGGTTTT CACCGTAACA CGCCACATCT TGCGAATATA TGTGTAGAAA
     1681 CTGCCGGAAA TCGTCGTGGT ATTCACTCCA GAGCGATGAA AACGTTTCAG TTTGCTCATG
     1741 GAAAACGGTG TAACAAGGGT GAACACTATC CCATATCACC AGCTCACCGT CTTTCATTGC
     1801 CATACGTAAT TCCGGATGAG CATTCATCAG GCGGGCAAGA ATGTGAATAA AGGCCGGATA
     1861 AAACTTGTGC TTATTTTTCT TTACGGTCTT TAAAAAGGCC GTAATATCCA GCTGAACGGT
     1921 CTGGTTATAG GTACATTGAG CAACTGACTG AAATGCCTCA AAATGTTCTT TACGATGCCA
     1981 TTGGGATATA TCAACGGTGG TATATCCAGT GATTTTTTTC TCCATTTTAG CTTCCTTAGC
     2041 TCCTGAAAAT CTCGACAACT CAAAAAATAC GCCCGGTAGT GATCTTATTT CATTATGGTG
     2101 AAAGTTGGAA CCTCTTACGT GCCGATCAAC GTCTCATTTT CGCCAAAAGT TGGCCCAGGG
     2161 CTTCCCGGTA TCAACAGGGA CACCAGGATT TATTTATTCT GCGAAGTGAT CTTCCGTCAC
     2221 AGGTAGGAAG TTCCTATTCC GAAGTTCCTA TTCTCTAGAA AGTATAGGAA CTTCGTCTCC
     2281 CCATGCGAGA GTAGGGAACT GCCAGGCATC AAATAAAACG AAAGGCTCAG TCGAAAGACT
     2341 GGGCCTTTCG TTTTATCTGT TGTTTGTCGG TGAACGCTCT CCTGAGTAGG ACAAATCCGC
     2401 CGGGAGCGGA TTTGAACGTT GCGAAGCAAC GGCCCGGAGG GTGGCGGGCA GGACGCCCGC
     2461 CATAAACTGC CAGGCATCAA ATTAAGCAGA AGGCCATCCT GACGGATGGC CTTTTTGCGT
     2521 GGCCAGTCAC ATTGCGGACG TTTTTAATGT ACTGGGGTTG AACACTCTGT GAAGACAATG
     2581 CCTGAGACCT GTCAGACCAA GTTTACTCAT ATATACTTTA GATTGATTTA AAACTTCATT
     2641 TTTAATTTAA AAGGATCTAG GTGAAGATCC TTTTTGATAA TCTCATGACC AAAATCCCTT
     2701 AACGTGAGTT TTCGTTCCAC TGAGCGTCAG ACCCCGTAGA AAAGATCAAA GGATCTTCTT
     2761 GAGATCCTTT TTTTCTGCGC GTAATCTGCT GCTTGCAAAC AAAAAAACCA CCGCTACCAG
     2821 CGGTGGTTTG TTTGCCGGAT CAAGAGCTAC CAACTCTTTT TCCGAAGGTA ACTGGCTTCA
     2881 GCAGAGCGCA GATACCAAAT ACTGTCCTTC TAGTGTAGCC GTAGTTAGGC CACCACTTCA
     2941 AGAACTCTGT AGCACCGCCT ACATACCTCG CTCTGCTAAT CCTGTTACCA GTGGCTGCTG
     3001 CCAGTGGCGA TAAGTCGTGT CTTACCGGGT TGGACTCAAG ACGATAGTTA CCGGATAAGG
     3061 CGCAGCGGTC GGGCTGAACG GGGGGTTCGT GCACACAGCC CAGCTTGGAG CGAACGACCT
     3121 ACACCGAACT GAGATACCTA CAGCGTGAGC TATGAGAAAG CGCCACGCTT CCCGAAGGGA
     3181 GAAAGGCGGA CAGGTATCCG GTAAGCGGCA GGGTCGGAAC AGGAGAGCGC ACGAGGGAGC
     3241 TTCCAGGGGG AAACGCCTGG TATCTTTATA GTCCTGTCGG GTTTCGCCAC CTCTGACTTG
     3301 AGCGTCGATT TTTGTGATGC TCGTCAGGGG GGCGGAGCCT ATGGAAAAAC GCCAGCAACG
     3361 CGGCCTTTTT ACGGTTCCTG GCCTTTTGCT GGCCTTTTGC TCACATGTTC TTTCCTGCGT
     3421 TATCCCCTGA TTCTGTGGAT AACCGTATTA CCGCCTTTGA GTGAGCTGAT ACCGCTCGCC
     3481 GCAGCCGAAC GACCGAGCGC AGCGAGTCAG TGAGCGAGGA AGCGGATGAG CGCCCAATAC
     3541 GCAAACCGCC TCTCCCCGCG CGTTGGCCGA TTCATTAATG CAGCTGGCAC GACAGGTTTC
     3601 CCGACTGGAA AGCGGGCAGT GAGCGCAACG CAATTAATGT GAGTTAGCTC ACTCATTAGG
     3661 CACCCCAGGC TTTACACTTT ATGCTTCCGG CTCGTATGTT GTGTGGAATT GTGAGCGGAT
     3721 AACAATTTCA CACAGGAAAC AGCTATGACC ATGATTACGC CAAGCTTGCA TGCCTGCAGG
     3781 TCGACTCTAG AGGATCCCCG GGTACCGAGC TCGAATTCAC TGGCCGTCGT TTTACAACGT
     3841 CGTGACTGGG AAAACCCTGG CGTTACCCAA CTTAATCGCC TTGCAGCACA TCCCCCTTTC
     3901 GCCAGCTGGC GTAATAGCGA AGAGGCCCGC ACCGATCGCC CTTCCCAACA GTTGCGCAGC
     3961 CTGAATGGCG AATGGCGCCT GATGCGGTAT TTTCTCCTTA CGCATCTGTG CGGTATTTCA
     4021 CACCGCATAT GGTGCACTCT CAGTACAATC TGCTCTGATG CCGCATAGTT AAGCCAGCCC
     4081 CGACACCCGC CAACACCCGC TGACGCGCCC TGACGGGCTT GTCTGCTCCC GGCATCCGCT
     4141 TACAGACAAG CTGTGACGGT CTCAGGGACA CGAAGTGATC CGTTTAAACT ATCAGTGTTT
     4201 GACAGGATAT ATTGGCGGGT AAACCTAAGA G
//
