# Supplementary material for: CRIMoClo plasmids for modular assembly and orthogonal chromosomal integration of synthetic circuits in Escherichia coli
Source: J Biol Eng. 2019 Nov 28;13:92. doi: 10.1186/s13036-019-0218-8 (PMC6883643; doi:10.1186/s13036-019-0218-8)
Supplement: Supplementary file 5 — Additional file 5. Plasmid maps of the 32 CRIMoClo plasmids. [file 13036_2019_218_MOESM5_ESM.zip › pSV079.gbk]

LOCUS       pSV079      4062 bp    DNA     circular SYN 05-OCT-2016
DEFINITION  CRIM plasmid pAH120, complete sequence.
ACCESSION   AY048723 (modified)
VERSION     AY048723.1  GI:16209102
KEYWORDS    .
SOURCE      CRIM plasmid pAH120 (unknown)
  ORGANISM  CRIM plasmid pAH120
            other sequences; artificial sequences; vectors.
REFERENCE   1  (bases 1 to 2959)
  AUTHORS   Haldimann,A. and Wanner,B.L.
  TITLE     Conditional-replication, integration, excision, and retrieval
            plasmid-host systems for gene structure-function studies of
            bacteria
  JOURNAL   J. Bacteriol. 183 (21), 6384-6393 (2001)
   PUBMED   11591683
REFERENCE   2  (bases 1 to 2959)
  AUTHORS   Haldimann,A. and Wanner,B.L.
  TITLE     Direct Submission
  JOURNAL   Submitted (29-JUL-2001) Biological Sciences, Purdue University,
            Lilly Hall, West Lafayette, IN 47907, USA
FEATURES             Location/Qualifiers
     terminator      10..294
                     /label="tL3 terminator"
     mutation        388
                     /label="C->G bpiI deletion"
     Region          553..575
                     /label="attP core Region"
     Region          707..752
                     /label="frt"
     misc_feature    755..1174
                     /label="R6K ori"
     CDS             complement(1218..1856)
                     /label="CM"
     terminator      2106..2347
                     /label="rgnB terminator"
     Region          2579..3193
                     /label="ori (pMB1)"
     promoter        3446..3569
                     /label="Plac"
     CDS             3576..3896
                     /label="ALPHA"
ORIGIN
        1 TCATGTTTGA CAGCTTATCA CTGATCAGTG AATTAATGGC GATGACGCAT CCTCACGATA
       61 ATATCCGGGT AGGCGCAATC ACTTTCGTCT CTACTCCGTT ACAAAGCGAG GCTGGGTATT
      121 TCCCGGCCTT TCTGTTATCC GAAATCCACT GAAAGCACAG CGGCTGGCTG AGGAGATAAA
      181 TAATAAACGA GGGGCTGTAT GCACAAAGCA TCTTCTGTTG AGTTAAGAAC GAGTATCGAG
      241 ATGGCACATA GCCTTGCTCA AATTGGAATC AGGTTTGTGC CAATACCAGT AGAAACAGAC
      301 GAAGAAGCTA GCTTTGCACT GGATTGCGAG GCTTTGTGCT TCTCTGGAGT GCGACAGGTT
      361 TGATGACAAA AAATTAGCGC AAGAAGAGAA AAATCACCTT GCGCTAATGC TCTGTTACAG
      421 GTCACTAATA CCATCTAAGT AGTTGATTCA TAGTGACTGC ATATATGTTG TGTTTTACAG
      481 TATTATGTAG TCTGTTTTTT ATGCAAAATC TAATTTAATA TATTGATATT TATATCATTT
      541 TACGTTTCTC GTTCAGCTTT TTTATACTAA GTTGGCATTA TAAAAAAGCA TTGCTTATCA
      601 ATTTGTTGCA ACGAACAGGT CACTATCAGT CAAAATAAAA TCATTATTTG ATTTCAATTT
      661 TGTCCCACTC CCTGCCTCTG TCATCACGAT ACTGTGATGC CATGGCAGTT CCTATTCCGA
      721 AGTTCCTATT CTCTAGAAAG TATAGGAACT TCTAATTCCC ATGTCAGCCG TTAAGTGTTC
      781 CTGTGTCACT CAAAATTGCT TTGAGAGGCT CTAAGGGCTT CTCAGTGCGT TACATCCCTG
      841 GCTTGTTGTC CACAACCGTT AAACCTTAAA AGCTTTAAAA GCCTTATATA TTCTTTTTTT
      901 TCTTATAAAA CTTAAAACCT TAGAGGCTAT TTAAGTTGCT GATTTATATT AATTTTATTG
      961 TTCAAACATG AGAGCTTAGT ACGTGAAACA TGAGAGCTTA GTACGTTAGC CATGAGAGCT
     1021 TAGTACGTTA GCCATGAGGG TTTAGTTCGT TAAACATGAG AGCTTAGTAC GTTAAACATG
     1081 AGAGCTTAGT ACGTGAAACA TGAGAGCTTA GTACGTACTA TCAACAGGTT GAACTGCTGA
     1141 TCTTCAGATC CTCTACGCCG GACGCATCGT GGCCGGATCT TGATTTAAAT GGCGCGCCTT
     1201 ACGCCCCGCC CTGCCACTCA TCGCAGTACT GTTGTATTCA TTAAGCATCT GCCGACATGG
     1261 AAGCCATCAC AAACGGCATG ATGAACCTGA ATCGCCAGCG GCATCAGCAC CTTGTCGCCT
     1321 TGCGTATAAT ATTTGCCCAT GGTGAAAACG GGGGCGAAGA AGTTGTCCAT ATTGGCCACG
     1381 TTTAAATCAA AACTGGTGAA ACTCACCCAG GGATTGGCTG AGACGAAAAA CATATTCTCA
     1441 ATAAACCCTT TAGGGAAATA GGCCAGGTTT TCACCGTAAC ACGCCACATC TTGCGAATAT
     1501 ATGTGTAGAA ACTGCCGGAA ATCGTCGTGG TATTCACTCC AGAGCGATGA AAACGTTTCA
     1561 GTTTGCTCAT GGAAAACGGT GTAACAAGGG TGAACACTAT CCCATATCAC CAGCTCACCG
     1621 TCTTTCATTG CCATACGTAA TTCCGGATGA GCATTCATCA GGCGGGCAAG AATGTGAATA
     1681 AAGGCCGGAT AAAACTTGTG CTTATTTTTC TTTACGGTCT TTAAAAAGGC CGTAATATCC
     1741 AGCTGAACGG TCTGGTTATA GGTACATTGA GCAACTGACT GAAATGCCTC AAAATGTTCT
     1801 TTACGATGCC ATTGGGATAT ATCAACGGTG GTATATCCAG TGATTTTTTT CTCCATTTTA
     1861 GCTTCCTTAG CTCCTGAAAA TCTCGACAAC TCAAAAAATA CGCCCGGTAG TGATCTTATT
     1921 TCATTATGGT GAAAGTTGGA ACCTCTTACG TGCCGATCAA CGTCTCATTT TCGCCAAAAG
     1981 TTGGCCCAGG GCTTCCCGGT ATCAACAGGG ACACCAGGAT TTATTTATTC TGCGAAGTGA
     2041 TCTTCCGTCA CAGGTAGGAA GTTCCTATTC CGAAGTTCCT ATTCTCTAGA AAGTATAGGA
     2101 ACTTCGTCTC CCCATGCGAG AGTAGGGAAC TGCCAGGCAT CAAATAAAAC GAAAGGCTCA
     2161 GTCGAAAGAC TGGGCCTTTC GTTTTATCTG TTGTTTGTCG GTGAACGCTC TCCTGAGTAG
     2221 GACAAATCCG CCGGGAGCGG ATTTGAACGT TGCGAAGCAA CGGCCCGGAG GGTGGCGGGC
     2281 AGGACGCCCG CCATAAACTG CCAGGCATCA AATTAAGCAG AAGGCCATCC TGACGGATGG
     2341 CCTTTTTGCG TGGCCAGTCA CATTGCGGAC GTTTTTAATG TACTGGGGTT GAACACTCTG
     2401 TGAAGACAAT GCCTGAGACC TGTCAGACCA AGTTTACTCA TATATACTTT AGATTGATTT
     2461 AAAACTTCAT TTTTAATTTA AAAGGATCTA GGTGAAGATC CTTTTTGATA ATCTCATGAC
     2521 CAAAATCCCT TAACGTGAGT TTTCGTTCCA CTGAGCGTCA GACCCCGTAG AAAAGATCAA
     2581 AGGATCTTCT TGAGATCCTT TTTTTCTGCG CGTAATCTGC TGCTTGCAAA CAAAAAAACC
     2641 ACCGCTACCA GCGGTGGTTT GTTTGCCGGA TCAAGAGCTA CCAACTCTTT TTCCGAAGGT
     2701 AACTGGCTTC AGCAGAGCGC AGATACCAAA TACTGTCCTT CTAGTGTAGC CGTAGTTAGG
     2761 CCACCACTTC AAGAACTCTG TAGCACCGCC TACATACCTC GCTCTGCTAA TCCTGTTACC
     2821 AGTGGCTGCT GCCAGTGGCG ATAAGTCGTG TCTTACCGGG TTGGACTCAA GACGATAGTT
     2881 ACCGGATAAG GCGCAGCGGT CGGGCTGAAC GGGGGGTTCG TGCACACAGC CCAGCTTGGA
     2941 GCGAACGACC TACACCGAAC TGAGATACCT ACAGCGTGAG CTATGAGAAA GCGCCACGCT
     3001 TCCCGAAGGG AGAAAGGCGG ACAGGTATCC GGTAAGCGGC AGGGTCGGAA CAGGAGAGCG
     3061 CACGAGGGAG CTTCCAGGGG GAAACGCCTG GTATCTTTAT AGTCCTGTCG GGTTTCGCCA
     3121 CCTCTGACTT GAGCGTCGAT TTTTGTGATG CTCGTCAGGG GGGCGGAGCC TATGGAAAAA
     3181 CGCCAGCAAC GCGGCCTTTT TACGGTTCCT GGCCTTTTGC TGGCCTTTTG CTCACATGTT
     3241 CTTTCCTGCG TTATCCCCTG ATTCTGTGGA TAACCGTATT ACCGCCTTTG AGTGAGCTGA
     3301 TACCGCTCGC CGCAGCCGAA CGACCGAGCG CAGCGAGTCA GTGAGCGAGG AAGCGGATGA
     3361 GCGCCCAATA CGCAAACCGC CTCTCCCCGC GCGTTGGCCG ATTCATTAAT GCAGCTGGCA
     3421 CGACAGGTTT CCCGACTGGA AAGCGGGCAG TGAGCGCAAC GCAATTAATG TGAGTTAGCT
     3481 CACTCATTAG GCACCCCAGG CTTTACACTT TATGCTTCCG GCTCGTATGT TGTGTGGAAT
     3541 TGTGAGCGGA TAACAATTTC ACACAGGAAA CAGCTATGAC CATGATTACG CCAAGCTTGC
     3601 ATGCCTGCAG GTCGACTCTA GAGGATCCCC GGGTACCGAG CTCGAATTCA CTGGCCGTCG
     3661 TTTTACAACG TCGTGACTGG GAAAACCCTG GCGTTACCCA ACTTAATCGC CTTGCAGCAC
     3721 ATCCCCCTTT CGCCAGCTGG CGTAATAGCG AAGAGGCCCG CACCGATCGC CCTTCCCAAC
     3781 AGTTGCGCAG CCTGAATGGC GAATGGCGCC TGATGCGGTA TTTTCTCCTT ACGCATCTGT
     3841 GCGGTATTTC ACACCGCATA TGGTGCACTC TCAGTACAAT CTGCTCTGAT GCCGCATAGT
     3901 TAAGCCAGCC CCGACACCCG CCAACACCCG CTGACGCGCC CTGACGGGCT TGTCTGCTCC
     3961 CGGCATCCGC TTACAGACAA GCTGTGACGG TCTCAGGGAC ACGAAGTGAT CCGTTTAAAC
     4021 TATCAGTGTT TGACAGGATA TATTGGCGGG TAAACCTAAG AG
//
