# Supplementary material for: CRIMoClo plasmids for modular assembly and orthogonal chromosomal integration of synthetic circuits in Escherichia coli
Source: J Biol Eng. 2019 Nov 28;13:92. doi: 10.1186/s13036-019-0218-8 (PMC6883643; doi:10.1186/s13036-019-0218-8)
Supplement: Supplementary file 5 — Additional file 5. Plasmid maps of the 32 CRIMoClo plasmids. [file 13036_2019_218_MOESM5_ESM.zip › pSV125.gbk]

LOCUS       pSV125      4018 bp    DNA     circular SYN 05-OCT-2016
DEFINITION  CRIM plasmid pAH68, complete sequence.
ACCESSION   AY048717 (modified)
VERSION     AY048717.1  GI:16209079
KEYWORDS    .
SOURCE      CRIM plasmid pAH68 (unknown)
  ORGANISM  CRIM plasmid pAH68
            other sequences; artificial sequences; vectors.
REFERENCE   1  (bases 1 to 2409)
  AUTHORS   Haldimann,A. and Wanner,B.L.
  TITLE     Conditional-replication, integration, excision, and retrieval
            plasmid-host systems for gene structure-function studies of
            bacteria
  JOURNAL   J. Bacteriol. 183 (21), 6384-6393 (2001)
   PUBMED   11591683
REFERENCE   2  (bases 1 to 2409)
  AUTHORS   Haldimann,A. and Wanner,B.L.
  TITLE     Direct Submission
  JOURNAL   Submitted (29-JUL-2001) Biological Sciences, Purdue University,
            Lilly Hall, West Lafayette, IN 47907, USA
FEATURES             Location/Qualifiers
     terminator      7..306
                     /label="Lt3 terminator; tL3 terminator"
     misc_feature    307..576
                     /label="attHK022"
     Region          463..477
                     /label="attB HK022 core Region"
     Region          578..623
                     /label="distal 42-nt of natural FRT site"
     misc_feature    626..1045
                     /label="R6K ori"
     CDS             complement(1061..1852)
                     /label="NPTII"
     Region          2013..2060
                     /label="FRT"
     terminator      2061..2304
                     /label="rgnB terminator"
     Region          2534..3148
                     /label="rep (pMB1)"
     promoter        3401..3524
                     /label="Plac prom"
     CDS             3531..3851
                     /label="ALPHA"
ORIGIN
        1 TCATGTTTGA CAGCTTATCA CTGATCAGTG AATTAATGGC GATGACGCAT CCTCACGATA
       61 ATATCCGGGT AGGCGCAATC ACTTTCGTCT CTACTCCGTT ACAAAGCGAG GCTGGGTATT
      121 TCCCGGCCTT TCTGTTATCC GAAATCCACT GAAAGCACAG CGGCTGGCTG AGGAGATAAA
      181 TAATAAACGA GGGGCTGTAT GCACAAAGCA TCTTCTGTTG AGTTAAGAAC GAGTATCGAG
      241 ATGGCACATA GCCTTGCTCA AATTGGAATC AGGTTTGTGC CAATACCAGT AGAAACAGAC
      301 GAAGAAGCTA GCTAATGCTC TGTCTCAGGT CACTAATACT ATCTAAGTAG TTGATTCATA
      361 GTGACTGGAT ATGTTGCGTT TTGTCGCATT ATGTAGTCTA TCATTTAACC ACAGATTAGT
      421 GTAATGCGAT GATTTTTAAG TGATTAATGT TATTTTGTCA TCCTTTAGGT GAATAAGTTG
      481 TATATTTAAA ATCTCTTTAA TTATCAGTAA ATTAATGTAA GTAGGTCATT ATTAGTCAAA
      541 ATAAAATCAT TTGTCGATTT CAATTTTGTC CCATGGCAGT TCCTATTCCG AAGTTCCTAT
      601 TCTCTAGAAA GTATAGGAAC TTCTAATTCC CATGTCAGCC GTTAAGTGTT CCTGTGTCAC
      661 TCAAAATTGC TTTGAGAGGC TCTAAGGGCT TCTCAGTGCG TTACATCCCT GGCTTGTTGT
      721 CCACAACCGT TAAACCTTAA AAGCTTTAAA AGCCTTATAT ATTCTTTTTT TTCTTATAAA
      781 ACTTAAAACC TTAGAGGCTA TTTAAGTTGC TGATTTATAT TAATTTTATT GTTCAAACAT
      841 GAGAGCTTAG TACGTGAAAC ATGAGAGCTT AGTACGTTAG CCATGAGAGC TTAGTACGTT
      901 AGCCATGAGG GTTTAGTTCG TTAAACATGA GAGCTTAGTA CGTTAAACAT GAGAGCTTAG
      961 TACGTGAAAC ATGAGAGCTT AGTACGTACT ATCAACAGGT TGAACTGCTG ATCTTCAGAT
     1021 CCTCTACGCC GGACGCATCG TGGCCGGATC TTGACAGCTA AAACAATTCA TCCAGTAAAA
     1081 TATAATATTT TATTTTCTCC CAATCAGGCT TGATCCCCAG TAAGTCAAAA AATAGCTCGA
     1141 CATACTGTTC TTCCCCGATA TCCTCCCTGA GCGACCGGAC GCAGAAGGCA ATGTCATACC
     1201 ACTTGTCCGC CCTGCCGCTT CTCCCAAGAT CAATAAAGCC ACTTACTTTG CCATCTTTCA
     1261 CAAAGATGTT GCTGTCTCCC AGGTCGCCGT GGGAAAAGAC AAGTTCCTCT TCGGGCTTTT
     1321 CCGTCTTTAA AAAATCATAC AGCTCGCGCG GATCTTTAAA TGGAGTGTCC TCTTCCCAGT
     1381 TTTCGCAATC CACATCGGCC AGATCGTTAT TCAGTAAGTA ATCCAATTCG GCTAAGCGGC
     1441 TGTCTAAGCT ATTCGTATAG GGACAATCCG ATATGTCGAT GGAGTGAAAG AGCCTGATGC
     1501 ACTCCGCATA CAGCTCGATA ATCTTTTCAG GGCTTTGTTC ATCTTCATAC TCTTCCGAGC
     1561 AAAGGACGCC ATCGGCCTCA CTCATGAGCA GATTGCTCCA GCCATCATGC CGTTCAAAGT
     1621 GCAGGACCTT TGGAACAGGC AGCTTTCCTT CCAGCCATAG CATCATGTCC TTTTCCCGTT
     1681 CCACATCATA GGTGGTCCCT TTATACCGGC TGTCCGTCAT TTTTAAATAT AGGTTTTCAT
     1741 TTTCTCCCAC CAGCTTATAT ACCTTAGCAG GAGACATTCC TTCCGTATCT TTTACGCAGC
     1801 GGTATTTTTC GATCAGTTTT TTCAATTCCG GTGATATTCT CATTTTAGCC ATACTCTTCC
     1861 TTTTTCAATA TTATTGAAGC ATTTATCAGG GTTATTGTCT CATGAGCGGA TACATATTTG
     1921 AATGTATTTA GAAAAATAAA CAAATAGGGG TTCCGCGCAC TCGGGCCAGC GCTGCCATTT
     1981 TTGGGGTGAG GGTGATCTTC CGTCACAGGT AGGAAGTTCC TATTCCGAAG TTCCTATTCT
     2041 CTAGAAAGTA TAGGAACTTC GTCTCCCCAT GCGAGAGTAG GGAACTGCCA GGCATCAAAT
     2101 AAAACGAAAG GCTCAGTCGA AAGACTGGGC CTTTCGTTTT ATCTGTTGTT TGTCGGTGAA
     2161 CGCTCTCCTG AGTAGGACAA ATCCGCCGGG AGCGGATTTG AACGTTGCGA AGCAACGGCC
     2221 CGGAGGGTGG CGGGCAGGAC GCCCGCCATA AACTGCCAGG CATCAAATTA AGCAGAAGGC
     2281 CATCCTGACG GATGGCCTTT TTGCGTGGCC AGTCACATTG CGGACGTTTT TAATGTACTG
     2341 GGGTTGAACA CTCTGTGGTC TCATGCCTTG TCTTCTGTCA GACCAAGTTT ACTCATATAT
     2401 ACTTTAGATT GATTTAAAAC TTCATTTTTA ATTTAAAAGG ATCTAGGTGA AGATCCTTTT
     2461 TGATAATCTC ATGACCAAAA TCCCTTAACG TGAGTTTTCG TTCCACTGAG CGTCAGACCC
     2521 CGTAGAAAAG ATCAAAGGAT CTTCTTGAGA TCCTTTTTTT CTGCGCGTAA TCTGCTGCTT
     2581 GCAAACAAAA AAACCACCGC TACCAGCGGT GGTTTGTTTG CCGGATCAAG AGCTACCAAC
     2641 TCTTTTTCCG AAGGTAACTG GCTTCAGCAG AGCGCAGATA CCAAATACTG TCCTTCTAGT
     2701 GTAGCCGTAG TTAGGCCACC ACTTCAAGAA CTCTGTAGCA CCGCCTACAT ACCTCGCTCT
     2761 GCTAATCCTG TTACCAGTGG CTGCTGCCAG TGGCGATAAG TCGTGTCTTA CCGGGTTGGA
     2821 CTCAAGACGA TAGTTACCGG ATAAGGCGCA GCGGTCGGGC TGAACGGGGG GTTCGTGCAC
     2881 ACAGCCCAGC TTGGAGCGAA CGACCTACAC CGAACTGAGA TACCTACAGC GTGAGCTATG
     2941 AGAAAGCGCC ACGCTTCCCG AAGGGAGAAA GGCGGACAGG TATCCGGTAA GCGGCAGGGT
     3001 CGGAACAGGA GAGCGCACGA GGGAGCTTCC AGGGGGAAAC GCCTGGTATC TTTATAGTCC
     3061 TGTCGGGTTT CGCCACCTCT GACTTGAGCG TCGATTTTTG TGATGCTCGT CAGGGGGGCG
     3121 GAGCCTATGG AAAAACGCCA GCAACGCGGC CTTTTTACGG TTCCTGGCCT TTTGCTGGCC
     3181 TTTTGCTCAC ATGTTCTTTC CTGCGTTATC CCCTGATTCT GTGGATAACC GTATTACCGC
     3241 CTTTGAGTGA GCTGATACCG CTCGCCGCAG CCGAACGACC GAGCGCAGCG AGTCAGTGAG
     3301 CGAGGAAGCG GATGAGCGCC CAATACGCAA ACCGCCTCTC CCCGCGCGTT GGCCGATTCA
     3361 TTAATGCAGC TGGCACGACA GGTTTCCCGA CTGGAAAGCG GGCAGTGAGC GCAACGCAAT
     3421 TAATGTGAGT TAGCTCACTC ATTAGGCACC CCAGGCTTTA CACTTTATGC TTCCGGCTCG
     3481 TATGTTGTGT GGAATTGTGA GCGGATAACA ATTTCACACA GGAAACAGCT ATGACCATGA
     3541 TTACGCCAAG CTTGCATGCC TGCAGGTCGA CTCTAGAGGA TCCCCGGGTA CCGAGCTCGA
     3601 ATTCACTGGC CGTCGTTTTA CAACGTCGTG ACTGGGAAAA CCCTGGCGTT ACCCAACTTA
     3661 ATCGCCTTGC AGCACATCCC CCTTTCGCCA GCTGGCGTAA TAGCGAAGAG GCCCGCACCG
     3721 ATCGCCCTTC CCAACAGTTG CGCAGCCTGA ATGGCGAATG GCGCCTGATG CGGTATTTTC
     3781 TCCTTACGCA TCTGTGCGGT ATTTCACACC GCATATGGTG CACTCTCAGT ACAATCTGCT
     3841 CTGATGCCGC ATAGTTAAGC CAGCCCCGAC ACCCGCCAAC ACCCGCTGAC GCGCCCTGAC
     3901 GGGCTTGTCT GCTCCCGGCA TCCGCTTACA GACAAGCTGT GACGAAGACA AGGGACACGA
     3961 AGTGATCCGT TTAAACTATC AGTGTTTGAC AGGATATATT GGCGGGTAAA CCTAAGAG
//
