# Supplementary material for: CRIMoClo plasmids for modular assembly and orthogonal chromosomal integration of synthetic circuits in Escherichia coli
Source: J Biol Eng. 2019 Nov 28;13:92. doi: 10.1186/s13036-019-0218-8 (PMC6883643; doi:10.1186/s13036-019-0218-8)
Supplement: Supplementary file 5 — Additional file 5. Plasmid maps of the 32 CRIMoClo plasmids. [file 13036_2019_218_MOESM5_ESM.zip › pSV126.gbk]

LOCUS       pSV126      4316 bp    DNA     circular SYN 05-OCT-2016
DEFINITION  CRIM plasmid pAH81, complete sequence.
ACCESSION   AY048720 (modified)
VERSION     AY048720.1  GI:16209090
KEYWORDS    .
SOURCE      CRIM plasmid pAH81 (unknown)
  ORGANISM  CRIM plasmid pAH81
            other sequences; artificial sequences; vectors.
REFERENCE   1  (bases 1 to 2718)
  AUTHORS   Haldimann,A. and Wanner,B.L.
  TITLE     Conditional-replication, integration, excision, and retrieval
            plasmid-host systems for gene structure-function studies of
            bacteria
  JOURNAL   J. Bacteriol. 183 (21), 6384-6393 (2001)
   PUBMED   11591683
REFERENCE   2  (bases 1 to 2718)
  AUTHORS   Haldimann,A. and Wanner,B.L.
  TITLE     Direct Submission
  JOURNAL   Submitted (29-JUL-2001) Biological Sciences, Purdue University,
            Lilly Hall, West Lafayette, IN 47907, USA
FEATURES             Location/Qualifiers
     terminator      10..294
                     /label="Lt3 terminator; Lt3 terminator; tL3
                     terminator;tL3 terminator"
     misc_difference 319..869
                     /label="attP21"
     Region          876..921
                     /label="Frt"
     misc_feature    924..1345
                     /label="R6K ori"
     CDS             complement(1359..2150)
                     /label="NPTII"
     Region          2311..2358
                     /label="FRT"
     terminator      2359..2600
                     /label="rgnB terminator"
     promoter        3699..3822
                     /label="Plac"
     CDS             3829..4149
                     /label="Plac"
ORIGIN
        1 TCATGTTTGA CAGCTTATCA CTGATCAGTG AATTAATGGC GATGACGCAT CCTCACGATA
       61 ATATCCGGGT AGGCGCAATC ACTTTCGTCT CTACTCCGTT ACAAAGCGAG GCTGGGTATT
      121 TCCCGGCCTT TCTGTTATCC GAAATCCACT GAAAGCACAG CGGCTGGCTG AGGAGATAAA
      181 TAATAAACGA GGGGCTGTAT GCACAAAGCA TCTTCTGTTG AGTTAAGAAC GAGTATCGAG
      241 ATGGCACATA GCCTTGCTCA AATTGGAATC AGGTTTGTGC CAATACCAGT AGAAACAGAC
      301 GAAGAAGCTA GCATAAGGCC TCGCAATGGC TTGCAAGGCC ACACATGTAT TGAGATGTTA
      361 ATAAAATGTA GACTTGTAAT TTTGATATAA ATGGTAGAGA AAATCTTTCC CCAAAATAAA
      421 AACGAACGTC AATGAAATCA AACGGTTGAA TAAAGTTGAT TTTGGCTAAT ACAAAGACAA
      481 GAAAATAATA TTTATGATTA AATATCAGCG AGTTGAATAC ATAATTTTTA TATACTGCTG
      541 CGCCATATGG GCTGGACTGA AGCCGCAGAC CTGATTGTTA AAGGTATGGA AGGCGCAATC
      601 AACGCCAAGA CCGTAACCTA TGACTTCGAA CGTCTGATGG AAGGCGCTAA ACTGCTGAAA
      661 TGCAGCGAGT TTGGTGACGC GATCATCAAA AATATGTAAT TACCACATGT GTTAAATATT
      721 ATAACGGGCG TATAACACGC CCGTTGTTTT ATGATGATGT AAAATCTTCC CCAAAACTTT
      781 CCCCAAAACC CTTCCCCAAA ACTGGCTATT TTCTATGCTG TTTTGATATC TACGATAATC
      841 CAGTCTTTAC CACGATCATC ATTGTATCGG TCGGTAGTTC CTATTCCGAA GTTCCTATTC
      901 TCTAGAAAGT ATAGGAACTT CTAATTCCCA TGTCAGCCGT TAAGTGTTCC TGTGTCACTC
      961 AAAATTGCTT TGAGAGGCTC TAAGGGCTTC TCAGTGCGTT ACATCCCTGG CTTGTTGTCC
     1021 ACAACCGTTA AACCTTAAAA GCTTTAAAAG CCTTATATAT TCTTTTTTTT CTTATAAAAC
     1081 TTAAAACCTT AGAGGCTATT TAAGTTGCTG ATTTATATTA ATTTTATTGT TCAAACATGA
     1141 GAGCTTAGTA CGTGAAACAT GAGAGCTTAG TACGTTAGCC ATGAGAGCTT AGTACGTTAG
     1201 CCATGAGGGT TTAGTTCGTT AAACATGAGA GCTTAGTACG TTAAACATGA GAGCTTAGTA
     1261 CGTGAAACAT GAGAGCTTAG TACGTACTAT CAACAGGTTG AACTGCTGAT CTTCAGATCC
     1321 TCTACGCCGG ACGCATCGTG GCCGGATCTT GACAGCTAAA ACAATTCATC CAGTAAAATA
     1381 TAATATTTTA TTTTCTCCCA ATCAGGCTTG ATCCCCAGTA AGTCAAAAAA TAGCTCGACA
     1441 TACTGTTCTT CCCCGATATC CTCCCTGAGC GACCGGACGC AGAAGGCAAT GTCATACCAC
     1501 TTGTCCGCCC TGCCGCTTCT CCCAAGATCA ATAAAGCCAC TTACTTTGCC ATCTTTCACA
     1561 AAGATGTTGC TGTCTCCCAG GTCGCCGTGG GAAAAGACAA GTTCCTCTTC GGGCTTTTCC
     1621 GTCTTTAAAA AATCATACAG CTCGCGCGGA TCTTTAAATG GAGTGTCCTC TTCCCAGTTT
     1681 TCGCAATCCA CATCGGCCAG ATCGTTATTC AGTAAGTAAT CCAATTCGGC TAAGCGGCTG
     1741 TCTAAGCTAT TCGTATAGGG ACAATCCGAT ATGTCGATGG AGTGAAAGAG CCTGATGCAC
     1801 TCCGCATACA GCTCGATAAT CTTTTCAGGG CTTTGTTCAT CTTCATACTC TTCCGAGCAA
     1861 AGGACGCCAT CGGCCTCACT CATGAGCAGA TTGCTCCAGC CATCATGCCG TTCAAAGTGC
     1921 AGGACCTTTG GAACAGGCAG CTTTCCTTCC AGCCATAGCA TCATGTCCTT TTCCCGTTCC
     1981 ACATCATAGG TGGTCCCTTT ATACCGGCTG TCCGTCATTT TTAAATATAG GTTTTCATTT
     2041 TCTCCCACCA GCTTATATAC CTTAGCAGGA GACATTCCTT CCGTATCTTT TACGCAGCGG
     2101 TATTTTTCGA TCAGTTTTTT CAATTCCGGT GATATTCTCA TTTTAGCCAT ACTCTTCCTT
     2161 TTTCAATATT ATTGAAGCAT TTATCAGGGT TATTGTCTCA TGAGCGGATA CATATTTGAA
     2221 TGTATTTAGA AAAATAAACA AATAGGGGTT CCGCGCACTC GGGCCAGCGC TGCCATTTTT
     2281 GGGGTGAGGG TGATCTTCCG TCACAGGTAG GAAGTTCCTA TTCCGAAGTT CCTATTCTCT
     2341 AGAAAGTATA GGAACTTCGT CTCCCCATGC GAGAGTAGGG AACTGCCAGG CATCAAATAA
     2401 AACGAAAGGC TCAGTCGAAA GACTGGGCCT TTCGTTTTAT CTGTTGTTTG TCGGTGAACG
     2461 CTCTCCTGAG TAGGACAAAT CCGCCGGGAG CGGATTTGAA CGTTGCGAAG CAACGGCCCG
     2521 GAGGGTGGCG GGCAGGACGC CCGCCATAAA CTGCCAGGCA TCAAATTAAG CAGAAGGCCA
     2581 TCCTGACGGA TGGCCTTTTT GCGTGGCCAG TCACATTGCG GACGTTTTTA ATGTACTGGG
     2641 GTTGAACACT CTGTGGTCTC ATGCCTTGTC TTCTGTCAGA CCAAGTTTAC TCATATATAC
     2701 TTTAGATTGA TTTAAAACTT CATTTTTAAT TTAAAAGGAT CTAGGTGAAG ATCCTTTTTG
     2761 ATAATCTCAT GACCAAAATC CCTTAACGTG AGTTTTCGTT CCACTGAGCG TCAGACCCCG
     2821 TAGAAAAGAT CAAAGGATCT TCTTGAGATC CTTTTTTTCT GCGCGTAATC TGCTGCTTGC
     2881 AAACAAAAAA ACCACCGCTA CCAGCGGTGG TTTGTTTGCC GGATCAAGAG CTACCAACTC
     2941 TTTTTCCGAA GGTAACTGGC TTCAGCAGAG CGCAGATACC AAATACTGTC CTTCTAGTGT
     3001 AGCCGTAGTT AGGCCACCAC TTCAAGAACT CTGTAGCACC GCCTACATAC CTCGCTCTGC
     3061 TAATCCTGTT ACCAGTGGCT GCTGCCAGTG GCGATAAGTC GTGTCTTACC GGGTTGGACT
     3121 CAAGACGATA GTTACCGGAT AAGGCGCAGC GGTCGGGCTG AACGGGGGGT TCGTGCACAC
     3181 AGCCCAGCTT GGAGCGAACG ACCTACACCG AACTGAGATA CCTACAGCGT GAGCTATGAG
     3241 AAAGCGCCAC GCTTCCCGAA GGGAGAAAGG CGGACAGGTA TCCGGTAAGC GGCAGGGTCG
     3301 GAACAGGAGA GCGCACGAGG GAGCTTCCAG GGGGAAACGC CTGGTATCTT TATAGTCCTG
     3361 TCGGGTTTCG CCACCTCTGA CTTGAGCGTC GATTTTTGTG ATGCTCGTCA GGGGGGCGGA
     3421 GCCTATGGAA AAACGCCAGC AACGCGGCCT TTTTACGGTT CCTGGCCTTT TGCTGGCCTT
     3481 TTGCTCACAT GTTCTTTCCT GCGTTATCCC CTGATTCTGT GGATAACCGT ATTACCGCCT
     3541 TTGAGTGAGC TGATACCGCT CGCCGCAGCC GAACGACCGA GCGCAGCGAG TCAGTGAGCG
     3601 AGGAAGCGGA TGAGCGCCCA ATACGCAAAC CGCCTCTCCC CGCGCGTTGG CCGATTCATT
     3661 AATGCAGCTG GCACGACAGG TTTCCCGACT GGAAAGCGGG CAGTGAGCGC AACGCAATTA
     3721 ATGTGAGTTA GCTCACTCAT TAGGCACCCC AGGCTTTACA CTTTATGCTT CCGGCTCGTA
     3781 TGTTGTGTGG AATTGTGAGC GGATAACAAT TTCACACAGG AAACAGCTAT GACCATGATT
     3841 ACGCCAAGCT TGCATGCCTG CAGGTCGACT CTAGAGGATC CCCGGGTACC GAGCTCGAAT
     3901 TCACTGGCCG TCGTTTTACA ACGTCGTGAC TGGGAAAACC CTGGCGTTAC CCAACTTAAT
     3961 CGCCTTGCAG CACATCCCCC TTTCGCCAGC TGGCGTAATA GCGAAGAGGC CCGCACCGAT
     4021 CGCCCTTCCC AACAGTTGCG CAGCCTGAAT GGCGAATGGC GCCTGATGCG GTATTTTCTC
     4081 CTTACGCATC TGTGCGGTAT TTCACACCGC ATATGGTGCA CTCTCAGTAC AATCTGCTCT
     4141 GATGCCGCAT AGTTAAGCCA GCCCCGACAC CCGCCAACAC CCGCTGACGC GCCCTGACGG
     4201 GCTTGTCTGC TCCCGGCATC CGCTTACAGA CAAGCTGTGA CGAAGACAAG GGACACGAAG
     4261 TGATCCGTTT AAACTATCAG TGTTTGACAG GATATATTGG CGGGTAAACC TAAGAG
//
