# Supplementary material for: CRIMoClo plasmids for modular assembly and orthogonal chromosomal integration of synthetic circuits in Escherichia coli
Source: J Biol Eng. 2019 Nov 28;13:92. doi: 10.1186/s13036-019-0218-8 (PMC6883643; doi:10.1186/s13036-019-0218-8)
Supplement: Supplementary file 5 — Additional file 5. Plasmid maps of the 32 CRIMoClo plasmids. [file 13036_2019_218_MOESM5_ESM.zip › pSV127.gbk]

LOCUS       pSV127      4232 bp    DNA     circular SYN 05-OCT-2016
DEFINITION  CRIM plasmid pAH153, complete sequence.
ACCESSION   AY048735 (modified)
VERSION     AY048735.1  GI:16209157
KEYWORDS    .
SOURCE      CRIM plasmid pAH153 (unknown)
  ORGANISM  CRIM plasmid pAH153
            other sequences; artificial sequences; vectors.
REFERENCE   1  (bases 1 to 2335)
  AUTHORS   Haldimann,A. and Wanner,B.L.
  TITLE     Conditional-replication, integration, excision, and retrieval
            plasmid-host systems for gene structure-function studies of
            bacteria
  JOURNAL   J. Bacteriol. 183 (21), 6384-6393 (2001)
   PUBMED   11591683
REFERENCE   2  (bases 1 to 2335)
  AUTHORS   Haldimann,A. and Wanner,B.L.
  TITLE     Direct Submission
  JOURNAL   Submitted (29-JUL-2001) Biological Sciences, Purdue University,
            Lilly Hall, West Lafayette, IN 47907, USA
FEATURES             Location/Qualifiers
     terminator      10..294
                     /label="Lt3 terminator; tL3 terminator"
     misc_feature    511..523
                     /note="Geneious type: motif"
                     /label="attP"
                     /label="Phi80 attP"
     Region          792..837
                     /label="frt"
     misc_feature    840..1259
                     /label="R6K ori"
     CDS             complement(1275..2066)
                     /label="NPTII"
     primer_bind     2227..2292
                     /label="frt+rgnB"
     Region          2227..2274
                     /label="frt"
     misc_feature    2254..2261
                     /feature_type="Misc."
                     /label="frt core region"
     terminator      2275..2518
                     /label="rgnB terminator"
     misc_feature    2275..2292
                     /feature_type="Primer Region"
                     /label="fw"
ORIGIN
        1 TCATGTTTGA CAGCTTATCA CTGATCAGTG AATTAATGGC GATGACGCAT CCTCACGATA
       61 ATATCCGGGT AGGCGCAATC ACTTTCGTCT CTACTCCGTT ACAAAGCGAG GCTGGGTATT
      121 TCCCGGCCTT TCTGTTATCC GAAATCCACT GAAAGCACAG CGGCTGGCTG AGGAGATAAA
      181 TAATAAACGA GGGGCTGTAT GCACAAAGCA TCTTCTGTTG AGTTAAGAAC GAGTATCGAG
      241 ATGGCACATA GCCTTGCTCA AATTGGAATC AGGTTTGTGC CAATACCAGT AGAAACAGAC
      301 GAAGAAGCTA GAGGTGAATC ACGACAAAGC GTATCAAAAA CGTATGGAGT AGGGCTCTAA
      361 ACTCTGTATA AAAAGTTTCC AGCTAGCTGA TAACGGGAAA GAAACAGAGA AGGGCACAAA
      421 TATTGTGTAC TTTAATGTGC CCTTTAATTT ATTGATTGGT GGTTGAATTG TCCGTAACTT
      481 TTTGATTTAA GTGCAAATTT CTAATAAATT AGAACACTTT CTTAAATTGT CATTTGGCAT
      541 ATTACGAACA ATTCCGCGTA AAAACGTTCT GTTACGCTAA ACCCTTATCC AGCAGGCTTT
      601 CAAGGATGTA AACCATAACA CTCTGCGAAC TAGTGTTACA TTGCGTGTAG CTTTGAGTGG
      661 GCAACTTTGT GTACACTTTT GTGTACCCAA AAACAAAAAT GTGTACCCAT TCAATGATCA
      721 CCGACACAAA GCTCAGGAAG GCGCTCGGCA AGAAAAGAGA TGATATCGAG ATTATTTCTG
      781 ATTCGCACGG GAGTTCCTAT TCCGAAGTTC CTATTCTCTA GAAAGTATAG GAACTTCTAA
      841 TTCCCATGTC AGCCGTTAAG TGTTCCTGTG TCACTCAAAA TTGCTTTGAG AGGCTCTAAG
      901 GGCTTCTCAG TGCGTTACAT CCCTGGCTTG TTGTCCACAA CCGTTAAACC TTAAAAGCTT
      961 TAAAAGCCTT ATATATTCTT TTTTTTCTTA TAAAACTTAA AACCTTAGAG GCTATTTAAG
     1021 TTGCTGATTT ATATTAATTT TATTGTTCAA ACATGAGAGC TTAGTACGTG AAACATGAGA
     1081 GCTTAGTACG TTAGCCATGA GAGCTTAGTA CGTTAGCCAT GAGGGTTTAG TTCGTTAAAC
     1141 ATGAGAGCTT AGTACGTTAA ACATGAGAGC TTAGTACGTG AAACATGAGA GCTTAGTACG
     1201 TACTATCAAC AGGTTGAACT GCTGATCTTC AGATCCTCTA CGCCGGACGC ATCGTGGCCG
     1261 GATCTTGACA GCTAAAACAA TTCATCCAGT AAAATATAAT ATTTTATTTT CTCCCAATCA
     1321 GGCTTGATCC CCAGTAAGTC AAAAAATAGC TCGACATACT GTTCTTCCCC GATATCCTCC
     1381 CTGAGCGACC GGACGCAGAA GGCAATGTCA TACCACTTGT CCGCCCTGCC GCTTCTCCCA
     1441 AGATCAATAA AGCCACTTAC TTTGCCATCT TTCACAAAGA TGTTGCTGTC TCCCAGGTCG
     1501 CCGTGGGAAA AGACAAGTTC CTCTTCGGGC TTTTCCGTCT TTAAAAAATC ATACAGCTCG
     1561 CGCGGATCTT TAAATGGAGT GTCCTCTTCC CAGTTTTCGC AATCCACATC GGCCAGATCG
     1621 TTATTCAGTA AGTAATCCAA TTCGGCTAAG CGGCTGTCTA AGCTATTCGT ATAGGGACAA
     1681 TCCGATATGT CGATGGAGTG AAAGAGCCTG ATGCACTCCG CATACAGCTC GATAATCTTT
     1741 TCAGGGCTTT GTTCATCTTC ATACTCTTCC GAGCAAAGGA CGCCATCGGC CTCACTCATG
     1801 AGCAGATTGC TCCAGCCATC ATGCCGTTCA AAGTGCAGGA CCTTTGGAAC AGGCAGCTTT
     1861 CCTTCCAGCC ATAGCATCAT GTCCTTTTCC CGTTCCACAT CATAGGTGGT CCCTTTATAC
     1921 CGGCTGTCCG TCATTTTTAA ATATAGGTTT TCATTTTCTC CCACCAGCTT ATATACCTTA
     1981 GCAGGAGACA TTCCTTCCGT ATCTTTTACG CAGCGGTATT TTTCGATCAG TTTTTTCAAT
     2041 TCCGGTGATA TTCTCATTTT AGCCATACTC TTCCTTTTTC AATATTATTG AAGCATTTAT
     2101 CAGGGTTATT GTCTCATGAG CGGATACATA TTTGAATGTA TTTAGAAAAA TAAACAAATA
     2161 GGGGTTCCGC GCACTCGGGC CAGCGCTGCC ATTTTTGGGG TGAGGGTGAT CTTCCGTCAC
     2221 AGGTAGGAAG TTCCTATTCC GAAGTTCCTA TTCTCTAGAA AGTATAGGAA CTTCGTCTCC
     2281 CCATGCGAGA GTAGGGAACT GCCAGGCATC AAATAAAACG AAAGGCTCAG TCGAAAGACT
     2341 GGGCCTTTCG TTTTATCTGT TGTTTGTCGG TGAACGCTCT CCTGAGTAGG ACAAATCCGC
     2401 CGGGAGCGGA TTTGAACGTT GCGAAGCAAC GGCCCGGAGG GTGGCGGGCA GGACGCCCGC
     2461 CATAAACTGC CAGGCATCAA ATTAAGCAGA AGGCCATCCT GACGGATGGC CTTTTTGCGT
     2521 GGCCAGTCAC ATTGCGGACG TTTTTAATGT ACTGGGGTTG AACACTCTGT GGTCTCATGC
     2581 CTTGTCTTCT GTCAGACCAA GTTTACTCAT ATATACTTTA GATTGATTTA AAACTTCATT
     2641 TTTAATTTAA AAGGATCTAG GTGAAGATCC TTTTTGATAA TCTCATGACC AAAATCCCTT
     2701 AACGTGAGTT TTCGTTCCAC TGAGCGTCAG ACCCCGTAGA AAAGATCAAA GGATCTTCTT
     2761 GAGATCCTTT TTTTCTGCGC GTAATCTGCT GCTTGCAAAC AAAAAAACCA CCGCTACCAG
     2821 CGGTGGTTTG TTTGCCGGAT CAAGAGCTAC CAACTCTTTT TCCGAAGGTA ACTGGCTTCA
     2881 GCAGAGCGCA GATACCAAAT ACTGTCCTTC TAGTGTAGCC GTAGTTAGGC CACCACTTCA
     2941 AGAACTCTGT AGCACCGCCT ACATACCTCG CTCTGCTAAT CCTGTTACCA GTGGCTGCTG
     3001 CCAGTGGCGA TAAGTCGTGT CTTACCGGGT TGGACTCAAG ACGATAGTTA CCGGATAAGG
     3061 CGCAGCGGTC GGGCTGAACG GGGGGTTCGT GCACACAGCC CAGCTTGGAG CGAACGACCT
     3121 ACACCGAACT GAGATACCTA CAGCGTGAGC TATGAGAAAG CGCCACGCTT CCCGAAGGGA
     3181 GAAAGGCGGA CAGGTATCCG GTAAGCGGCA GGGTCGGAAC AGGAGAGCGC ACGAGGGAGC
     3241 TTCCAGGGGG AAACGCCTGG TATCTTTATA GTCCTGTCGG GTTTCGCCAC CTCTGACTTG
     3301 AGCGTCGATT TTTGTGATGC TCGTCAGGGG GGCGGAGCCT ATGGAAAAAC GCCAGCAACG
     3361 CGGCCTTTTT ACGGTTCCTG GCCTTTTGCT GGCCTTTTGC TCACATGTTC TTTCCTGCGT
     3421 TATCCCCTGA TTCTGTGGAT AACCGTATTA CCGCCTTTGA GTGAGCTGAT ACCGCTCGCC
     3481 GCAGCCGAAC GACCGAGCGC AGCGAGTCAG TGAGCGAGGA AGCGGATGAG CGCCCAATAC
     3541 GCAAACCGCC TCTCCCCGCG CGTTGGCCGA TTCATTAATG CAGCTGGCAC GACAGGTTTC
     3601 CCGACTGGAA AGCGGGCAGT GAGCGCAACG CAATTAATGT GAGTTAGCTC ACTCATTAGG
     3661 CACCCCAGGC TTTACACTTT ATGCTTCCGG CTCGTATGTT GTGTGGAATT GTGAGCGGAT
     3721 AACAATTTCA CACAGGAAAC AGCTATGACC ATGATTACGC CAAGCTTGCA TGCCTGCAGG
     3781 TCGACTCTAG AGGATCCCCG GGTACCGAGC TCGAATTCAC TGGCCGTCGT TTTACAACGT
     3841 CGTGACTGGG AAAACCCTGG CGTTACCCAA CTTAATCGCC TTGCAGCACA TCCCCCTTTC
     3901 GCCAGCTGGC GTAATAGCGA AGAGGCCCGC ACCGATCGCC CTTCCCAACA GTTGCGCAGC
     3961 CTGAATGGCG AATGGCGCCT GATGCGGTAT TTTCTCCTTA CGCATCTGTG CGGTATTTCA
     4021 CACCGCATAT GGTGCACTCT CAGTACAATC TGCTCTGATG CCGCATAGTT AAGCCAGCCC
     4081 CGACACCCGC CAACACCCGC TGACGCGCCC TGACGGGCTT GTCTGCTCCC GGCATCCGCT
     4141 TACAGACAAG CTGTGACGAA GACAAGGGAC ACGAAGTGAT CCGTTTAAAC TATCAGTGTT
     4201 TGACAGGATA TATTGGCGGG TAAACCTAAG AG
//
