# Supplementary material for: CRIMoClo plasmids for modular assembly and orthogonal chromosomal integration of synthetic circuits in Escherichia coli
Source: J Biol Eng. 2019 Nov 28;13:92. doi: 10.1186/s13036-019-0218-8 (PMC6883643; doi:10.1186/s13036-019-0218-8)
Supplement: Supplementary file 5 — Additional file 5. Plasmid maps of the 32 CRIMoClo plasmids. [file 13036_2019_218_MOESM5_ESM.zip › pSV128.gbk]

LOCUS       pSV128      4147 bp    DNA     circular SYN 05-OCT-2016
DEFINITION  CRIM plasmid pAH120, complete sequence.
ACCESSION   AY048723 (modified)
VERSION     AY048723.1  GI:16209102
KEYWORDS    .
SOURCE      CRIM plasmid pAH120 (unknown)
  ORGANISM  CRIM plasmid pAH120
            other sequences; artificial sequences; vectors.
REFERENCE   1  (bases 1 to 2959)
  AUTHORS   Haldimann,A. and Wanner,B.L.
  TITLE     Conditional-replication, integration, excision, and retrieval
            plasmid-host systems for gene structure-function studies of
            bacteria
  JOURNAL   J. Bacteriol. 183 (21), 6384-6393 (2001)
   PUBMED   11591683
REFERENCE   2  (bases 1 to 2959)
  AUTHORS   Haldimann,A. and Wanner,B.L.
  TITLE     Direct Submission
  JOURNAL   Submitted (29-JUL-2001) Biological Sciences, Purdue University,
            Lilly Hall, West Lafayette, IN 47907, USA
FEATURES             Location/Qualifiers
     terminator      10..294
                     /label="tL3 terminator"
     misc_difference 299..706
                     /label="attLambda"
     mutation        388
                     /label="C->G bpiI deletion"
     Region          553..575
                     /label="attP core Region"
     Region          707..752
                     /label="frt"
     misc_feature    755..1174
                     /label="R6K ori"
     CDS             complement(1190..1981)
                     /label="NPTII"
     Region          2142..2189
                     /label="frt"
     terminator      2190..2431
                     /label="rgnB terminator"
ORIGIN
        1 TCATGTTTGA CAGCTTATCA CTGATCAGTG AATTAATGGC GATGACGCAT CCTCACGATA
       61 ATATCCGGGT AGGCGCAATC ACTTTCGTCT CTACTCCGTT ACAAAGCGAG GCTGGGTATT
      121 TCCCGGCCTT TCTGTTATCC GAAATCCACT GAAAGCACAG CGGCTGGCTG AGGAGATAAA
      181 TAATAAACGA GGGGCTGTAT GCACAAAGCA TCTTCTGTTG AGTTAAGAAC GAGTATCGAG
      241 ATGGCACATA GCCTTGCTCA AATTGGAATC AGGTTTGTGC CAATACCAGT AGAAACAGAC
      301 GAAGAAGCTA GCTTTGCACT GGATTGCGAG GCTTTGTGCT TCTCTGGAGT GCGACAGGTT
      361 TGATGACAAA AAATTAGCGC AAGAAGAGAA AAATCACCTT GCGCTAATGC TCTGTTACAG
      421 GTCACTAATA CCATCTAAGT AGTTGATTCA TAGTGACTGC ATATATGTTG TGTTTTACAG
      481 TATTATGTAG TCTGTTTTTT ATGCAAAATC TAATTTAATA TATTGATATT TATATCATTT
      541 TACGTTTCTC GTTCAGCTTT TTTATACTAA GTTGGCATTA TAAAAAAGCA TTGCTTATCA
      601 ATTTGTTGCA ACGAACAGGT CACTATCAGT CAAAATAAAA TCATTATTTG ATTTCAATTT
      661 TGTCCCACTC CCTGCCTCTG TCATCACGAT ACTGTGATGC CATGGCAGTT CCTATTCCGA
      721 AGTTCCTATT CTCTAGAAAG TATAGGAACT TCTAATTCCC ATGTCAGCCG TTAAGTGTTC
      781 CTGTGTCACT CAAAATTGCT TTGAGAGGCT CTAAGGGCTT CTCAGTGCGT TACATCCCTG
      841 GCTTGTTGTC CACAACCGTT AAACCTTAAA AGCTTTAAAA GCCTTATATA TTCTTTTTTT
      901 TCTTATAAAA CTTAAAACCT TAGAGGCTAT TTAAGTTGCT GATTTATATT AATTTTATTG
      961 TTCAAACATG AGAGCTTAGT ACGTGAAACA TGAGAGCTTA GTACGTTAGC CATGAGAGCT
     1021 TAGTACGTTA GCCATGAGGG TTTAGTTCGT TAAACATGAG AGCTTAGTAC GTTAAACATG
     1081 AGAGCTTAGT ACGTGAAACA TGAGAGCTTA GTACGTACTA TCAACAGGTT GAACTGCTGA
     1141 TCTTCAGATC CTCTACGCCG GACGCATCGT GGCCGGATCT TGACAGCTAA AACAATTCAT
     1201 CCAGTAAAAT ATAATATTTT ATTTTCTCCC AATCAGGCTT GATCCCCAGT AAGTCAAAAA
     1261 ATAGCTCGAC ATACTGTTCT TCCCCGATAT CCTCCCTGAG CGACCGGACG CAGAAGGCAA
     1321 TGTCATACCA CTTGTCCGCC CTGCCGCTTC TCCCAAGATC AATAAAGCCA CTTACTTTGC
     1381 CATCTTTCAC AAAGATGTTG CTGTCTCCCA GGTCGCCGTG GGAAAAGACA AGTTCCTCTT
     1441 CGGGCTTTTC CGTCTTTAAA AAATCATACA GCTCGCGCGG ATCTTTAAAT GGAGTGTCCT
     1501 CTTCCCAGTT TTCGCAATCC ACATCGGCCA GATCGTTATT CAGTAAGTAA TCCAATTCGG
     1561 CTAAGCGGCT GTCTAAGCTA TTCGTATAGG GACAATCCGA TATGTCGATG GAGTGAAAGA
     1621 GCCTGATGCA CTCCGCATAC AGCTCGATAA TCTTTTCAGG GCTTTGTTCA TCTTCATACT
     1681 CTTCCGAGCA AAGGACGCCA TCGGCCTCAC TCATGAGCAG ATTGCTCCAG CCATCATGCC
     1741 GTTCAAAGTG CAGGACCTTT GGAACAGGCA GCTTTCCTTC CAGCCATAGC ATCATGTCCT
     1801 TTTCCCGTTC CACATCATAG GTGGTCCCTT TATACCGGCT GTCCGTCATT TTTAAATATA
     1861 GGTTTTCATT TTCTCCCACC AGCTTATATA CCTTAGCAGG AGACATTCCT TCCGTATCTT
     1921 TTACGCAGCG GTATTTTTCG ATCAGTTTTT TCAATTCCGG TGATATTCTC ATTTTAGCCA
     1981 TACTCTTCCT TTTTCAATAT TATTGAAGCA TTTATCAGGG TTATTGTCTC ATGAGCGGAT
     2041 ACATATTTGA ATGTATTTAG AAAAATAAAC AAATAGGGGT TCCGCGCACT CGGGCCAGCG
     2101 CTGCCATTTT TGGGGTGAGG GTGATCTTCC GTCACAGGTA GGAAGTTCCT ATTCCGAAGT
     2161 TCCTATTCTC TAGAAAGTAT AGGAACTTCG TCTCCCCATG CGAGAGTAGG GAACTGCCAG
     2221 GCATCAAATA AAACGAAAGG CTCAGTCGAA AGACTGGGCC TTTCGTTTTA TCTGTTGTTT
     2281 GTCGGTGAAC GCTCTCCTGA GTAGGACAAA TCCGCCGGGA GCGGATTTGA ACGTTGCGAA
     2341 GCAACGGCCC GGAGGGTGGC GGGCAGGACG CCCGCCATAA ACTGCCAGGC ATCAAATTAA
     2401 GCAGAAGGCC ATCCTGACGG ATGGCCTTTT TGCGTGGCCA GTCACATTGC GGACGTTTTT
     2461 AATGTACTGG GGTTGAACAC TCTGTGGTCT CATGCCTTGT CTTCTGTCAG ACCAAGTTTA
     2521 CTCATATATA CTTTAGATTG ATTTAAAACT TCATTTTTAA TTTAAAAGGA TCTAGGTGAA
     2581 GATCCTTTTT GATAATCTCA TGACCAAAAT CCCTTAACGT GAGTTTTCGT TCCACTGAGC
     2641 GTCAGACCCC GTAGAAAAGA TCAAAGGATC TTCTTGAGAT CCTTTTTTTC TGCGCGTAAT
     2701 CTGCTGCTTG CAAACAAAAA AACCACCGCT ACCAGCGGTG GTTTGTTTGC CGGATCAAGA
     2761 GCTACCAACT CTTTTTCCGA AGGTAACTGG CTTCAGCAGA GCGCAGATAC CAAATACTGT
     2821 CCTTCTAGTG TAGCCGTAGT TAGGCCACCA CTTCAAGAAC TCTGTAGCAC CGCCTACATA
     2881 CCTCGCTCTG CTAATCCTGT TACCAGTGGC TGCTGCCAGT GGCGATAAGT CGTGTCTTAC
     2941 CGGGTTGGAC TCAAGACGAT AGTTACCGGA TAAGGCGCAG CGGTCGGGCT GAACGGGGGG
     3001 TTCGTGCACA CAGCCCAGCT TGGAGCGAAC GACCTACACC GAACTGAGAT ACCTACAGCG
     3061 TGAGCTATGA GAAAGCGCCA CGCTTCCCGA AGGGAGAAAG GCGGACAGGT ATCCGGTAAG
     3121 CGGCAGGGTC GGAACAGGAG AGCGCACGAG GGAGCTTCCA GGGGGAAACG CCTGGTATCT
     3181 TTATAGTCCT GTCGGGTTTC GCCACCTCTG ACTTGAGCGT CGATTTTTGT GATGCTCGTC
     3241 AGGGGGGCGG AGCCTATGGA AAAACGCCAG CAACGCGGCC TTTTTACGGT TCCTGGCCTT
     3301 TTGCTGGCCT TTTGCTCACA TGTTCTTTCC TGCGTTATCC CCTGATTCTG TGGATAACCG
     3361 TATTACCGCC TTTGAGTGAG CTGATACCGC TCGCCGCAGC CGAACGACCG AGCGCAGCGA
     3421 GTCAGTGAGC GAGGAAGCGG ATGAGCGCCC AATACGCAAA CCGCCTCTCC CCGCGCGTTG
     3481 GCCGATTCAT TAATGCAGCT GGCACGACAG GTTTCCCGAC TGGAAAGCGG GCAGTGAGCG
     3541 CAACGCAATT AATGTGAGTT AGCTCACTCA TTAGGCACCC CAGGCTTTAC ACTTTATGCT
     3601 TCCGGCTCGT ATGTTGTGTG GAATTGTGAG CGGATAACAA TTTCACACAG GAAACAGCTA
     3661 TGACCATGAT TACGCCAAGC TTGCATGCCT GCAGGTCGAC TCTAGAGGAT CCCCGGGTAC
     3721 CGAGCTCGAA TTCACTGGCC GTCGTTTTAC AACGTCGTGA CTGGGAAAAC CCTGGCGTTA
     3781 CCCAACTTAA TCGCCTTGCA GCACATCCCC CTTTCGCCAG CTGGCGTAAT AGCGAAGAGG
     3841 CCCGCACCGA TCGCCCTTCC CAACAGTTGC GCAGCCTGAA TGGCGAATGG CGCCTGATGC
     3901 GGTATTTTCT CCTTACGCAT CTGTGCGGTA TTTCACACCG CATATGGTGC ACTCTCAGTA
     3961 CAATCTGCTC TGATGCCGCA TAGTTAAGCC AGCCCCGACA CCCGCCAACA CCCGCTGACG
     4021 CGCCCTGACG GGCTTGTCTG CTCCCGGCAT CCGCTTACAG ACAAGCTGTG ACGAAGACAA
     4081 GGGACACGAA GTGATCCGTT TAAACTATCA GTGTTTGACA GGATATATTG GCGGGTAAAC
     4141 CTAAGAG
//
