# Supplementary material for: CRIMoClo plasmids for modular assembly and orthogonal chromosomal integration of synthetic circuits in Escherichia coli
Source: J Biol Eng. 2019 Nov 28;13:92. doi: 10.1186/s13036-019-0218-8 (PMC6883643; doi:10.1186/s13036-019-0218-8)
Supplement: Supplementary file 5 — Additional file 5. Plasmid maps of the 32 CRIMoClo plasmids. [file 13036_2019_218_MOESM5_ESM.zip › pSV185.gbk]

LOCUS       pSV185      4341 bp    DNA     circular SYN 05-OCT-2016
DEFINITION  CRIM plasmid pAH68, complete sequence.
ACCESSION   AY048717 (modified)
VERSION     AY048717.1  GI:16209079
KEYWORDS    .
SOURCE      CRIM plasmid pAH68 (unknown)
  ORGANISM  CRIM plasmid pAH68
            other sequences; artificial sequences; vectors.
REFERENCE   1  (bases 1 to 2409)
  AUTHORS   Haldimann,A. and Wanner,B.L.
  TITLE     Conditional-replication, integration, excision, and retrieval
            plasmid-host systems for gene structure-function studies of
            bacteria
  JOURNAL   J. Bacteriol. 183 (21), 6384-6393 (2001)
   PUBMED   11591683
REFERENCE   2  (bases 1 to 2409)
  AUTHORS   Haldimann,A. and Wanner,B.L.
  TITLE     Direct Submission
  JOURNAL   Submitted (29-JUL-2001) Biological Sciences, Purdue University,
            Lilly Hall, West Lafayette, IN 47907, USA
FEATURES             Location/Qualifiers
     terminator      7..306
                     /label="Lt3 terminator; tL3 terminator"
     Region          523..535
                     /label="att phi80"
     Region          804..849
                     /label="FRT"
     misc_feature    852..1271
                     /label="R6K ori"
     CDS             complement(1384..2175)
                     /label="spc"
     Region          2336..2383
                     /label="FRT"
     terminator      2384..2627
                     /label="rgnB terminator"
     Region          2857..3471
                     /label="rep (pMB1)"
     promoter        3724..3847
                     /label="Plac prom"
     CDS             3854..4174
                     /label="ALPHA"
ORIGIN
        1 TCATGTTTGA CAGCTTATCA CTGATCAGTG AATTAATGGC GATGACGCAT CCTCACGATA
       61 ATATCCGGGT AGGCGCAATC ACTTTCGTCT CTACTCCGTT ACAAAGCGAG GCTGGGTATT
      121 TCCCGGCCTT TCTGTTATCC GAAATCCACT GAAAGCACAG CGGCTGGCTG AGGAGATAAA
      181 TAATAAACGA GGGGCTGTAT GCACAAAGCA TCTTCTGTTG AGTTAAGAAC GAGTATCGAG
      241 ATGGCACATA GCCTTGCTCA AATTGGAATC AGGTTTGTGC CAATACCAGT AGAAACAGAC
      301 GAAGAAACAG ACGAAGAAGC TAGAGGTGAA TCACGACAAA GCGTATCAAA AACGTATGGA
      361 GTAGGGCTCT AAACTCTGTA TAAAAAGTTT CCAGCTAGCT GATAACGGGA AAGAAACAGA
      421 GAAGGGCACA AATATTGTGT ACTTTAATGT GCCCTTTAAT TTATTGATTG GTGGTTGAAT
      481 TGTCCGTAAC TTTTTGATTT AAGTGCAAAT TTCTAATAAA TTAGAACACT TTCTTAAATT
      541 GTCATTTGGC ATATTACGAA CAATTCCGCG TAAAAACGTT CTGTTACGCT AAACCCTTAT
      601 CCAGCAGGCT TTCAAGGATG TAAACCATAA CACTCTGCGA ACTAGTGTTA CATTGCGTGT
      661 AGCTTTGAGT GGGCAACTTT GTGTACACTT TTGTGTACCC AAAAACAAAA ATGTGTACCC
      721 ATTCAATGAT CACCGACACA AAGCTCAGGA AGGCGCTCGG CAAGAAAAGA GATGATATCG
      781 AGATTATTTC TGATTCGCAC GGGAGTTCCT ATTCCGAAGT TCCTATTCTC TAGAAAGTAT
      841 AGGAACTTCT AATTCCCATG TCAGCCGTTA AGTGTTCCTG TGTCACTCAA AATTGCTTTG
      901 AGAGGCTCTA AGGGCTTCTC AGTGCGTTAC ATCCCTGGCT TGTTGTCCAC AACCGTTAAA
      961 CCTTAAAAGC TTTAAAAGCC TTATATATTC TTTTTTTTCT TATAAAACTT AAAACCTTAG
     1021 AGGCTATTTA AGTTGCTGAT TTATATTAAT TTTATTGTTC AAACATGAGA GCTTAGTACG
     1081 TGAAACATGA GAGCTTAGTA CGTTAGCCAT GAGAGCTTAG TACGTTAGCC ATGAGGGTTT
     1141 AGTTCGTTAA ACATGAGAGC TTAGTACGTT AAACATGAGA GCTTAGTACG TGAAACATGA
     1201 GAGCTTAGTA CGTACTATCA ACAGGTTGAA CTGCTGATCT TCAGATCCTC TACGCCGGAC
     1261 GCATCGTGGC CGGATCTTGA CCTGATAGTT TGGCTGTGAG CAATTATGTG CTTAGTGCAT
     1321 CTAACGCTTG AGTTAAGCCG CGCCGCGAAG CGGCGTCGGC TTGAACGAAT TTCTAGCTAG
     1381 ACATTATTTG CCGACTACCT TGGTGATCTC GCCTTTCACG TAATGGACAA ATTCTTCCAA
     1441 CTGATCTGCG CGCGAGGCCA AGCGATCTTC TTCTTGTCCA AGATAAGCCT GTCTAGCTTC
     1501 AAGTATGACG GGCTGATACT GGGCCGGCAG GCGCTCCATT GCCCAGTCGG CAGCGACATC
     1561 CTTCGGCGCG ATTTTGCCGG TTACTGCGCT GTACCAAATG CGGGACAACG TAAGCACTAC
     1621 ATTTCGCTCA TCGCCAGCCC AGTCGGGCGG CGAGTTCCAT AGCGTTAAGG TTTCATTTAG
     1681 CGCCTCAAAT AGATCCTGTT CAGGAACCGG ATCAAAGAGT TCCTCCGCCG CTGGACCTAC
     1741 CAAGGCAACG CTATGTTCTC TTGCTTTTGT CAGCAAGATA GCCAGATCAA TGTCGATCGT
     1801 GGCTGGCTCG AAGATACCTG CAAGAATGTC ATTGCGCTGC CATTCTCCAA ATTGCAGTTC
     1861 GCGCTTAGCT GGATAACGCC ACGGAATGAT GTCGTCGTGC ACAACAATGG TGACTTCTAC
     1921 AGCGCGGAGA ATCTCGCTCT CTCCAGGGGA AGCCGAAGTT TCCAAAAGGT CGTTGATCAA
     1981 AGCTCGCCGC GTTGTTTCAT CAAGCCTTAC GGTCACCGTA ACCAGCAAAT CAATATCGCT
     2041 GTGTGGCTTC AGGCCGCCAT CCACTGCGGA GCCGTACAAA TGTACGGCCA GCAACGTCGG
     2101 TTCGAGATGG CGCTCGATGA CGCCAACTAC CTCTGATAGT TGAGTCGATA CTTCGGCGAT
     2161 CACCGCTTCC CCCATACTCT TCCTTTTTCA ATATTATTGA AGCATTTATC AGGGTTATTG
     2221 TCTCATGAGC GGATACATAT TTGAATGTAT TTAGAAAAAT AAACAAATAG GGGTTCCGCG
     2281 CACTCGGGCC AGCGCTGCCA TTTTTGGGGT GAGGGTGATC TTCCGTCACA GGTAGGAAGT
     2341 TCCTATTCCG AAGTTCCTAT TCTCTAGAAA GTATAGGAAC TTCGTCTCCC CATGCGAGAG
     2401 TAGGGAACTG CCAGGCATCA AATAAAACGA AAGGCTCAGT CGAAAGACTG GGCCTTTCGT
     2461 TTTATCTGTT GTTTGTCGGT GAACGCTCTC CTGAGTAGGA CAAATCCGCC GGGAGCGGAT
     2521 TTGAACGTTG CGAAGCAACG GCCCGGAGGG TGGCGGGCAG GACGCCCGCC ATAAACTGCC
     2581 AGGCATCAAA TTAAGCAGAA GGCCATCCTG ACGGATGGCC TTTTTGCGTG GCCAGTCACA
     2641 TTGCGGACGT TTTTAATGTA CTGGGGTTGA ACACTCTGTG GTCTCATGCC TTGTCTTCTG
     2701 TCAGACCAAG TTTACTCATA TATACTTTAG ATTGATTTAA AACTTCATTT TTAATTTAAA
     2761 AGGATCTAGG TGAAGATCCT TTTTGATAAT CTCATGACCA AAATCCCTTA ACGTGAGTTT
     2821 TCGTTCCACT GAGCGTCAGA CCCCGTAGAA AAGATCAAAG GATCTTCTTG AGATCCTTTT
     2881 TTTCTGCGCG TAATCTGCTG CTTGCAAACA AAAAAACCAC CGCTACCAGC GGTGGTTTGT
     2941 TTGCCGGATC AAGAGCTACC AACTCTTTTT CCGAAGGTAA CTGGCTTCAG CAGAGCGCAG
     3001 ATACCAAATA CTGTCCTTCT AGTGTAGCCG TAGTTAGGCC ACCACTTCAA GAACTCTGTA
     3061 GCACCGCCTA CATACCTCGC TCTGCTAATC CTGTTACCAG TGGCTGCTGC CAGTGGCGAT
     3121 AAGTCGTGTC TTACCGGGTT GGACTCAAGA CGATAGTTAC CGGATAAGGC GCAGCGGTCG
     3181 GGCTGAACGG GGGGTTCGTG CACACAGCCC AGCTTGGAGC GAACGACCTA CACCGAACTG
     3241 AGATACCTAC AGCGTGAGCT ATGAGAAAGC GCCACGCTTC CCGAAGGGAG AAAGGCGGAC
     3301 AGGTATCCGG TAAGCGGCAG GGTCGGAACA GGAGAGCGCA CGAGGGAGCT TCCAGGGGGA
     3361 AACGCCTGGT ATCTTTATAG TCCTGTCGGG TTTCGCCACC TCTGACTTGA GCGTCGATTT
     3421 TTGTGATGCT CGTCAGGGGG GCGGAGCCTA TGGAAAAACG CCAGCAACGC GGCCTTTTTA
     3481 CGGTTCCTGG CCTTTTGCTG GCCTTTTGCT CACATGTTCT TTCCTGCGTT ATCCCCTGAT
     3541 TCTGTGGATA ACCGTATTAC CGCCTTTGAG TGAGCTGATA CCGCTCGCCG CAGCCGAACG
     3601 ACCGAGCGCA GCGAGTCAGT GAGCGAGGAA GCGGATGAGC GCCCAATACG CAAACCGCCT
     3661 CTCCCCGCGC GTTGGCCGAT TCATTAATGC AGCTGGCACG ACAGGTTTCC CGACTGGAAA
     3721 GCGGGCAGTG AGCGCAACGC AATTAATGTG AGTTAGCTCA CTCATTAGGC ACCCCAGGCT
     3781 TTACACTTTA TGCTTCCGGC TCGTATGTTG TGTGGAATTG TGAGCGGATA ACAATTTCAC
     3841 ACAGGAAACA GCTATGACCA TGATTACGCC AAGCTTGCAT GCCTGCAGGT CGACTCTAGA
     3901 GGATCCCCGG GTACCGAGCT CGAATTCACT GGCCGTCGTT TTACAACGTC GTGACTGGGA
     3961 AAACCCTGGC GTTACCCAAC TTAATCGCCT TGCAGCACAT CCCCCTTTCG CCAGCTGGCG
     4021 TAATAGCGAA GAGGCCCGCA CCGATCGCCC TTCCCAACAG TTGCGCAGCC TGAATGGCGA
     4081 ATGGCGCCTG ATGCGGTATT TTCTCCTTAC GCATCTGTGC GGTATTTCAC ACCGCATATG
     4141 GTGCACTCTC AGTACAATCT GCTCTGATGC CGCATAGTTA AGCCAGCCCC GACACCCGCC
     4201 AACACCCGCT GACGCGCCCT GACGGGCTTG TCTGCTCCCG GCATCCGCTT ACAGACAAGC
     4261 TGTGACGAAG ACAAGGGACA CGAAGTGATC CGTTTAAACT ATCAGTGTTT GACAGGATAT
     4321 ATTGGCGGGT AAACCTAAGA G
//
