# Supplementary material for: CRIMoClo plasmids for modular assembly and orthogonal chromosomal integration of synthetic circuits in Escherichia coli
Source: J Biol Eng. 2019 Nov 28;13:92. doi: 10.1186/s13036-019-0218-8 (PMC6883643; doi:10.1186/s13036-019-0218-8)
Supplement: Supplementary file 5 — Additional file 5. Plasmid maps of the 32 CRIMoClo plasmids. [file 13036_2019_218_MOESM5_ESM.zip › pSV188.gbk]

LOCUS       pSV188      4095 bp    DNA     circular SYN 05-OCT-2016
DEFINITION  CRIM plasmid pAH68, complete sequence.
ACCESSION   AY048717 (modified)
VERSION     AY048717.1  GI:16209079
KEYWORDS    .
SOURCE      CRIM plasmid pAH68 (unknown)
  ORGANISM  CRIM plasmid pAH68
            other sequences; artificial sequences; vectors.
REFERENCE   1  (bases 1 to 2409)
  AUTHORS   Haldimann,A. and Wanner,B.L.
  TITLE     Conditional-replication, integration, excision, and retrieval
            plasmid-host systems for gene structure-function studies of
            bacteria
  JOURNAL   J. Bacteriol. 183 (21), 6384-6393 (2001)
   PUBMED   11591683
REFERENCE   2  (bases 1 to 2409)
  AUTHORS   Haldimann,A. and Wanner,B.L.
  TITLE     Direct Submission
  JOURNAL   Submitted (29-JUL-2001) Biological Sciences, Purdue University,
            Lilly Hall, West Lafayette, IN 47907, USA
FEATURES             Location/Qualifiers
     terminator      7..306
                     /label="Lt3 terminator; tL3 terminator"
     Region          331..881
                     /label="att P21"
     Region          888..933
                     /label="distal 42-nt of natural FRT site"
     misc_feature    936..1355
                     /label="R6K ori"
     CDS             complement(1396..1929)
                     /label="GM"
     Region          2090..2137
                     /label="FRT"
     terminator      2138..2381
                     /label="rgnB terminator"
     Region          2611..3225
                     /label="rep (pMB1)"
     promoter        3478..3601
                     /label="Plac prom"
     CDS             3608..3928
                     /label="ALPHA"
ORIGIN
        1 TCATGTTTGA CAGCTTATCA CTGATCAGTG AATTAATGGC GATGACGCAT CCTCACGATA
       61 ATATCCGGGT AGGCGCAATC ACTTTCGTCT CTACTCCGTT ACAAAGCGAG GCTGGGTATT
      121 TCCCGGCCTT TCTGTTATCC GAAATCCACT GAAAGCACAG CGGCTGGCTG AGGAGATAAA
      181 TAATAAACGA GGGGCTGTAT GCACAAAGCA TCTTCTGTTG AGTTAAGAAC GAGTATCGAG
      241 ATGGCACATA GCCTTGCTCA AATTGGAATC AGGTTTGTGC CAATACCAGT AGAAACAGAC
      301 GAAGAAACAG ACGAAGAAGC TAGCATAAGG CCTCGCAATG GCTTGCAAGG CCACACATGT
      361 ATTGAGATGT TAATAAAATG TAGACTTGTA ATTTTGATAT AAATGGTAGA GAAAATCTTT
      421 CCCCAAAATA AAAACGAACG TCAATGAAAT CAAACGGTTG AATAAAGTTG ATTTTGGCTA
      481 ATACAAAGAC AAGAAAATAA TATTTATGAT TAAATATCAG CGAGTTGAAT ACATAATTTT
      541 TATATACTGC TGCGCCATAT GGGCTGGACT GAAGCCGCAG ACCTGATTGT TAAAGGTATG
      601 GAAGGCGCAA TCAACGCCAA GACCGTAACC TATGACTTCG AACGTCTGAT GGAAGGCGCT
      661 AAACTGCTGA AATGCAGCGA GTTTGGTGAC GCGATCATCA AAAATATGTA ATTACCACAT
      721 GTGTTAAATA TTATAACGGG CGTATAACAC GCCCGTTGTT TTATGATGAT GTAAAATCTT
      781 CCCCAAAACT TTCCCCAAAA CCCTTCCCCA AAACTGGCTA TTTTCTATGC TGTTTTGATA
      841 TCTACGATAA TCCAGTCTTT ACCACGATCA TCATTGTATC GGTCGGTAGT TCCTATTCCG
      901 AAGTTCCTAT TCTCTAGAAA GTATAGGAAC TTCTAATTCC CATGTCAGCC GTTAAGTGTT
      961 CCTGTGTCAC TCAAAATTGC TTTGAGAGGC TCTAAGGGCT TCTCAGTGCG TTACATCCCT
     1021 GGCTTGTTGT CCACAACCGT TAAACCTTAA AAGCTTTAAA AGCCTTATAT ATTCTTTTTT
     1081 TTCTTATAAA ACTTAAAACC TTAGAGGCTA TTTAAGTTGC TGATTTATAT TAATTTTATT
     1141 GTTCAAACAT GAGAGCTTAG TACGTGAAAC ATGAGAGCTT AGTACGTTAG CCATGAGAGC
     1201 TTAGTACGTT AGCCATGAGG GTTTAGTTCG TTAAACATGA GAGCTTAGTA CGTTAAACAT
     1261 GAGAGCTTAG TACGTGAAAC ATGAGAGCTT AGTACGTACT ATCAACAGGT TGAACTGCTG
     1321 ATCTTCAGAT CCTCTACGCC GGACGCATCG TGGCCGGATC TTGTCCGACG AATAGAGTAA
     1381 CAGAAGTCGG GATCCTTAGG TGGCGGTACT TGGGTCGATA TCAAAGTGCA TCACTTCTTC
     1441 CCGTATGCCC AACTTTGTAT AGAGAGCCAC TGCGGGATCG TCACCGTAAT CTGCTTGCAC
     1501 GTAGATCACA TAAGCACCAA GCGCGTTGGC CTCATGCTTG AGGAGATTGA TGAGCGCGGT
     1561 GGCAATGCCT TGCCTCCGGT GCTCGCCGGA GACTGCGAGA TCATAGATAT AGATCTCACT
     1621 ACGCGCCTGC TCAAACTTTG GCAGAACGTA AGCCGCGAGA GCGCCAACAA CCGCTTCTTG
     1681 GTCGAAGGCA GCAAGCGCGA TGAATGTCTT ACTACGGAGC AAGTTCCCGA GGTAATCGGA
     1741 GTCCGGCTGA TGTTGGGAGT AGGTGGCTAC GTCTCCGAAC TCACGACCGA AAAGATCAAG
     1801 AGCAGCCCTC ATGGATTTGA CTTGGTCAGG GCCGAGCCTA CATGTGCGAA TGATGCCCAT
     1861 ACTTGAGCCA CCTAACTTTG TTTTAGGGCG ACTGCCCTGC TGCGTAACAT CGTTGCTGCT
     1921 GCGTAACATA CTCTTCCTTT TTCAATATTA TTGAAGCATT TATCAGGGTT ATTGTCTCAT
     1981 GAGCGGATAC ATATTTGAAT GTATTTAGAA AAATAAACAA ATAGGGGTTC CGCGCACTCG
     2041 GGCCAGCGCT GCCATTTTTG GGGTGAGGGT GATCTTCCGT CACAGGTAGG AAGTTCCTAT
     2101 TCCGAAGTTC CTATTCTCTA GAAAGTATAG GAACTTCGTC TCCCCATGCG AGAGTAGGGA
     2161 ACTGCCAGGC ATCAAATAAA ACGAAAGGCT CAGTCGAAAG ACTGGGCCTT TCGTTTTATC
     2221 TGTTGTTTGT CGGTGAACGC TCTCCTGAGT AGGACAAATC CGCCGGGAGC GGATTTGAAC
     2281 GTTGCGAAGC AACGGCCCGG AGGGTGGCGG GCAGGACGCC CGCCATAAAC TGCCAGGCAT
     2341 CAAATTAAGC AGAAGGCCAT CCTGACGGAT GGCCTTTTTG CGTGGCCAGT CACATTGCGG
     2401 ACGTTTTTAA TGTACTGGGG TTGAACACTC TGTGGTCTCA TGCCTTGTCT TCTGTCAGAC
     2461 CAAGTTTACT CATATATACT TTAGATTGAT TTAAAACTTC ATTTTTAATT TAAAAGGATC
     2521 TAGGTGAAGA TCCTTTTTGA TAATCTCATG ACCAAAATCC CTTAACGTGA GTTTTCGTTC
     2581 CACTGAGCGT CAGACCCCGT AGAAAAGATC AAAGGATCTT CTTGAGATCC TTTTTTTCTG
     2641 CGCGTAATCT GCTGCTTGCA AACAAAAAAA CCACCGCTAC CAGCGGTGGT TTGTTTGCCG
     2701 GATCAAGAGC TACCAACTCT TTTTCCGAAG GTAACTGGCT TCAGCAGAGC GCAGATACCA
     2761 AATACTGTCC TTCTAGTGTA GCCGTAGTTA GGCCACCACT TCAAGAACTC TGTAGCACCG
     2821 CCTACATACC TCGCTCTGCT AATCCTGTTA CCAGTGGCTG CTGCCAGTGG CGATAAGTCG
     2881 TGTCTTACCG GGTTGGACTC AAGACGATAG TTACCGGATA AGGCGCAGCG GTCGGGCTGA
     2941 ACGGGGGGTT CGTGCACACA GCCCAGCTTG GAGCGAACGA CCTACACCGA ACTGAGATAC
     3001 CTACAGCGTG AGCTATGAGA AAGCGCCACG CTTCCCGAAG GGAGAAAGGC GGACAGGTAT
     3061 CCGGTAAGCG GCAGGGTCGG AACAGGAGAG CGCACGAGGG AGCTTCCAGG GGGAAACGCC
     3121 TGGTATCTTT ATAGTCCTGT CGGGTTTCGC CACCTCTGAC TTGAGCGTCG ATTTTTGTGA
     3181 TGCTCGTCAG GGGGGCGGAG CCTATGGAAA AACGCCAGCA ACGCGGCCTT TTTACGGTTC
     3241 CTGGCCTTTT GCTGGCCTTT TGCTCACATG TTCTTTCCTG CGTTATCCCC TGATTCTGTG
     3301 GATAACCGTA TTACCGCCTT TGAGTGAGCT GATACCGCTC GCCGCAGCCG AACGACCGAG
     3361 CGCAGCGAGT CAGTGAGCGA GGAAGCGGAT GAGCGCCCAA TACGCAAACC GCCTCTCCCC
     3421 GCGCGTTGGC CGATTCATTA ATGCAGCTGG CACGACAGGT TTCCCGACTG GAAAGCGGGC
     3481 AGTGAGCGCA ACGCAATTAA TGTGAGTTAG CTCACTCATT AGGCACCCCA GGCTTTACAC
     3541 TTTATGCTTC CGGCTCGTAT GTTGTGTGGA ATTGTGAGCG GATAACAATT TCACACAGGA
     3601 AACAGCTATG ACCATGATTA CGCCAAGCTT GCATGCCTGC AGGTCGACTC TAGAGGATCC
     3661 CCGGGTACCG AGCTCGAATT CACTGGCCGT CGTTTTACAA CGTCGTGACT GGGAAAACCC
     3721 TGGCGTTACC CAACTTAATC GCCTTGCAGC ACATCCCCCT TTCGCCAGCT GGCGTAATAG
     3781 CGAAGAGGCC CGCACCGATC GCCCTTCCCA ACAGTTGCGC AGCCTGAATG GCGAATGGCG
     3841 CCTGATGCGG TATTTTCTCC TTACGCATCT GTGCGGTATT TCACACCGCA TATGGTGCAC
     3901 TCTCAGTACA ATCTGCTCTG ATGCCGCATA GTTAAGCCAG CCCCGACACC CGCCAACACC
     3961 CGCTGACGCG CCCTGACGGG CTTGTCTGCT CCCGGCATCC GCTTACAGAC AAGCTGTGAC
     4021 GAAGACAAGG GACACGAAGT GATCCGTTTA AACTATCAGT GTTTGACAGG ATATATTGGC
     4081 GGGTAAACCT AAGAG
//
