# Supplementary material for: CRIMoClo plasmids for modular assembly and orthogonal chromosomal integration of synthetic circuits in Escherichia coli
Source: J Biol Eng. 2019 Nov 28;13:92. doi: 10.1186/s13036-019-0218-8 (PMC6883643; doi:10.1186/s13036-019-0218-8)
Supplement: Supplementary file 5 — Additional file 5. Plasmid maps of the 32 CRIMoClo plasmids. [file 13036_2019_218_MOESM5_ESM.zip › pSV190.gbk]

LOCUS       pSV190      3926 bp    DNA     circular SYN 05-OCT-2016
DEFINITION  CRIM plasmid pAH68, complete sequence.
ACCESSION   AY048717 (modified)
VERSION     AY048717.1  GI:16209079
KEYWORDS    .
SOURCE      CRIM plasmid pAH68 (unknown)
  ORGANISM  CRIM plasmid pAH68
            other sequences; artificial sequences; vectors.
REFERENCE   1  (bases 1 to 2409)
  AUTHORS   Haldimann,A. and Wanner,B.L.
  TITLE     Conditional-replication, integration, excision, and retrieval
            plasmid-host systems for gene structure-function studies of
            bacteria
  JOURNAL   J. Bacteriol. 183 (21), 6384-6393 (2001)
   PUBMED   11591683
REFERENCE   2  (bases 1 to 2409)
  AUTHORS   Haldimann,A. and Wanner,B.L.
  TITLE     Direct Submission
  JOURNAL   Submitted (29-JUL-2001) Biological Sciences, Purdue University,
            Lilly Hall, West Lafayette, IN 47907, USA
FEATURES             Location/Qualifiers
     terminator      7..306
                     /label="Lt3 terminator; tL3 terminator"
     Region          311..718
                     /label="att lambda"
     mutation        400
                     /label="C->G mutation to delete bpiI site"
     Region          565..587
                     /label="att P core region"
     Region          719..764
                     /label="distal 42-nt of natural FRT site"
     misc_feature    767..1186
                     /label="R6K ori"
     CDS             complement(1227..1760)
                     /label="GM"
     Region          1921..1968
                     /label="FRT"
     terminator      1969..2212
                     /label="rgnB terminator"
     Region          2442..3056
                     /label="rep (pMB1)"
     promoter        3309..3432
                     /label="Plac prom"
     CDS             3439..3759
                     /label="ALPHA"
ORIGIN
        1 TCATGTTTGA CAGCTTATCA CTGATCAGTG AATTAATGGC GATGACGCAT CCTCACGATA
       61 ATATCCGGGT AGGCGCAATC ACTTTCGTCT CTACTCCGTT ACAAAGCGAG GCTGGGTATT
      121 TCCCGGCCTT TCTGTTATCC GAAATCCACT GAAAGCACAG CGGCTGGCTG AGGAGATAAA
      181 TAATAAACGA GGGGCTGTAT GCACAAAGCA TCTTCTGTTG AGTTAAGAAC GAGTATCGAG
      241 ATGGCACATA GCCTTGCTCA AATTGGAATC AGGTTTGTGC CAATACCAGT AGAAACAGAC
      301 GAAGAAACAG ACGAAGAAGC TAGCTTTGCA CTGGATTGCG AGGCTTTGTG CTTCTCTGGA
      361 GTGCGACAGG TTTGATGACA AAAAATTAGC GCAAGAAGAG AAAAATCACC TTGCGCTAAT
      421 GCTCTGTTAC AGGTCACTAA TACCATCTAA GTAGTTGATT CATAGTGACT GCATATATGT
      481 TGTGTTTTAC AGTATTATGT AGTCTGTTTT TTATGCAAAA TCTAATTTAA TATATTGATA
      541 TTTATATCAT TTTACGTTTC TCGTTCAGCT TTTTTATACT AAGTTGGCAT TATAAAAAAG
      601 CATTGCTTAT CAATTTGTTG CAACGAACAG GTCACTATCA GTCAAAATAA AATCATTATT
      661 TGATTTCAAT TTTGTCCCAC TCCCTGCCTC TGTCATCACG ATACTGTGAT GCCATGGCAG
      721 TTCCTATTCC GAAGTTCCTA TTCTCTAGAA AGTATAGGAA CTTCTAATTC CCATGTCAGC
      781 CGTTAAGTGT TCCTGTGTCA CTCAAAATTG CTTTGAGAGG CTCTAAGGGC TTCTCAGTGC
      841 GTTACATCCC TGGCTTGTTG TCCACAACCG TTAAACCTTA AAAGCTTTAA AAGCCTTATA
      901 TATTCTTTTT TTTCTTATAA AACTTAAAAC CTTAGAGGCT ATTTAAGTTG CTGATTTATA
      961 TTAATTTTAT TGTTCAAACA TGAGAGCTTA GTACGTGAAA CATGAGAGCT TAGTACGTTA
     1021 GCCATGAGAG CTTAGTACGT TAGCCATGAG GGTTTAGTTC GTTAAACATG AGAGCTTAGT
     1081 ACGTTAAACA TGAGAGCTTA GTACGTGAAA CATGAGAGCT TAGTACGTAC TATCAACAGG
     1141 TTGAACTGCT GATCTTCAGA TCCTCTACGC CGGACGCATC GTGGCCGGAT CTTGTCCGAC
     1201 GAATAGAGTA ACAGAAGTCG GGATCCTTAG GTGGCGGTAC TTGGGTCGAT ATCAAAGTGC
     1261 ATCACTTCTT CCCGTATGCC CAACTTTGTA TAGAGAGCCA CTGCGGGATC GTCACCGTAA
     1321 TCTGCTTGCA CGTAGATCAC ATAAGCACCA AGCGCGTTGG CCTCATGCTT GAGGAGATTG
     1381 ATGAGCGCGG TGGCAATGCC TTGCCTCCGG TGCTCGCCGG AGACTGCGAG ATCATAGATA
     1441 TAGATCTCAC TACGCGCCTG CTCAAACTTT GGCAGAACGT AAGCCGCGAG AGCGCCAACA
     1501 ACCGCTTCTT GGTCGAAGGC AGCAAGCGCG ATGAATGTCT TACTACGGAG CAAGTTCCCG
     1561 AGGTAATCGG AGTCCGGCTG ATGTTGGGAG TAGGTGGCTA CGTCTCCGAA CTCACGACCG
     1621 AAAAGATCAA GAGCAGCCCT CATGGATTTG ACTTGGTCAG GGCCGAGCCT ACATGTGCGA
     1681 ATGATGCCCA TACTTGAGCC ACCTAACTTT GTTTTAGGGC GACTGCCCTG CTGCGTAACA
     1741 TCGTTGCTGC TGCGTAACAT ACTCTTCCTT TTTCAATATT ATTGAAGCAT TTATCAGGGT
     1801 TATTGTCTCA TGAGCGGATA CATATTTGAA TGTATTTAGA AAAATAAACA AATAGGGGTT
     1861 CCGCGCACTC GGGCCAGCGC TGCCATTTTT GGGGTGAGGG TGATCTTCCG TCACAGGTAG
     1921 GAAGTTCCTA TTCCGAAGTT CCTATTCTCT AGAAAGTATA GGAACTTCGT CTCCCCATGC
     1981 GAGAGTAGGG AACTGCCAGG CATCAAATAA AACGAAAGGC TCAGTCGAAA GACTGGGCCT
     2041 TTCGTTTTAT CTGTTGTTTG TCGGTGAACG CTCTCCTGAG TAGGACAAAT CCGCCGGGAG
     2101 CGGATTTGAA CGTTGCGAAG CAACGGCCCG GAGGGTGGCG GGCAGGACGC CCGCCATAAA
     2161 CTGCCAGGCA TCAAATTAAG CAGAAGGCCA TCCTGACGGA TGGCCTTTTT GCGTGGCCAG
     2221 TCACATTGCG GACGTTTTTA ATGTACTGGG GTTGAACACT CTGTGGTCTC ATGCCTTGTC
     2281 TTCTGTCAGA CCAAGTTTAC TCATATATAC TTTAGATTGA TTTAAAACTT CATTTTTAAT
     2341 TTAAAAGGAT CTAGGTGAAG ATCCTTTTTG ATAATCTCAT GACCAAAATC CCTTAACGTG
     2401 AGTTTTCGTT CCACTGAGCG TCAGACCCCG TAGAAAAGAT CAAAGGATCT TCTTGAGATC
     2461 CTTTTTTTCT GCGCGTAATC TGCTGCTTGC AAACAAAAAA ACCACCGCTA CCAGCGGTGG
     2521 TTTGTTTGCC GGATCAAGAG CTACCAACTC TTTTTCCGAA GGTAACTGGC TTCAGCAGAG
     2581 CGCAGATACC AAATACTGTC CTTCTAGTGT AGCCGTAGTT AGGCCACCAC TTCAAGAACT
     2641 CTGTAGCACC GCCTACATAC CTCGCTCTGC TAATCCTGTT ACCAGTGGCT GCTGCCAGTG
     2701 GCGATAAGTC GTGTCTTACC GGGTTGGACT CAAGACGATA GTTACCGGAT AAGGCGCAGC
     2761 GGTCGGGCTG AACGGGGGGT TCGTGCACAC AGCCCAGCTT GGAGCGAACG ACCTACACCG
     2821 AACTGAGATA CCTACAGCGT GAGCTATGAG AAAGCGCCAC GCTTCCCGAA GGGAGAAAGG
     2881 CGGACAGGTA TCCGGTAAGC GGCAGGGTCG GAACAGGAGA GCGCACGAGG GAGCTTCCAG
     2941 GGGGAAACGC CTGGTATCTT TATAGTCCTG TCGGGTTTCG CCACCTCTGA CTTGAGCGTC
     3001 GATTTTTGTG ATGCTCGTCA GGGGGGCGGA GCCTATGGAA AAACGCCAGC AACGCGGCCT
     3061 TTTTACGGTT CCTGGCCTTT TGCTGGCCTT TTGCTCACAT GTTCTTTCCT GCGTTATCCC
     3121 CTGATTCTGT GGATAACCGT ATTACCGCCT TTGAGTGAGC TGATACCGCT CGCCGCAGCC
     3181 GAACGACCGA GCGCAGCGAG TCAGTGAGCG AGGAAGCGGA TGAGCGCCCA ATACGCAAAC
     3241 CGCCTCTCCC CGCGCGTTGG CCGATTCATT AATGCAGCTG GCACGACAGG TTTCCCGACT
     3301 GGAAAGCGGG CAGTGAGCGC AACGCAATTA ATGTGAGTTA GCTCACTCAT TAGGCACCCC
     3361 AGGCTTTACA CTTTATGCTT CCGGCTCGTA TGTTGTGTGG AATTGTGAGC GGATAACAAT
     3421 TTCACACAGG AAACAGCTAT GACCATGATT ACGCCAAGCT TGCATGCCTG CAGGTCGACT
     3481 CTAGAGGATC CCCGGGTACC GAGCTCGAAT TCACTGGCCG TCGTTTTACA ACGTCGTGAC
     3541 TGGGAAAACC CTGGCGTTAC CCAACTTAAT CGCCTTGCAG CACATCCCCC TTTCGCCAGC
     3601 TGGCGTAATA GCGAAGAGGC CCGCACCGAT CGCCCTTCCC AACAGTTGCG CAGCCTGAAT
     3661 GGCGAATGGC GCCTGATGCG GTATTTTCTC CTTACGCATC TGTGCGGTAT TTCACACCGC
     3721 ATATGGTGCA CTCTCAGTAC AATCTGCTCT GATGCCGCAT AGTTAAGCCA GCCCCGACAC
     3781 CCGCCAACAC CCGCTGACGC GCCCTGACGG GCTTGTCTGC TCCCGGCATC CGCTTACAGA
     3841 CAAGCTGTGA CGAAGACAAG GGACACGAAG TGATCCGTTT AAACTATCAG TGTTTGACAG
     3901 GATATATTGG CGGGTAAACC TAAGAG
//
