# Supplementary material for: CRIMoClo plasmids for modular assembly and orthogonal chromosomal integration of synthetic circuits in Escherichia coli
Source: J Biol Eng. 2019 Nov 28;13:92. doi: 10.1186/s13036-019-0218-8 (PMC6883643; doi:10.1186/s13036-019-0218-8)
Supplement: Supplementary file 5 — Additional file 5. Plasmid maps of the 32 CRIMoClo plasmids. [file 13036_2019_218_MOESM5_ESM.zip › pSV220.gbk]

LOCUS       pSV220      4340 bp    DNA     circular SYN 05-OCT-2016
DEFINITION  CRIM plasmid pAH81, complete sequence.
ACCESSION   AY048720 (modified)
VERSION     AY048720.1  GI:16209090
KEYWORDS    .
SOURCE      CRIM plasmid pAH81 (unknown)
  ORGANISM  CRIM plasmid pAH81
            other sequences; artificial sequences; vectors.
REFERENCE   1  (bases 1 to 2718)
  AUTHORS   Haldimann,A. and Wanner,B.L.
  TITLE     Conditional-replication, integration, excision, and retrieval
            plasmid-host systems for gene structure-function studies of
            bacteria
  JOURNAL   J. Bacteriol. 183 (21), 6384-6393 (2001)
   PUBMED   11591683
REFERENCE   2  (bases 1 to 2718)
  AUTHORS   Haldimann,A. and Wanner,B.L.
  TITLE     Direct Submission
  JOURNAL   Submitted (29-JUL-2001) Biological Sciences, Purdue University,
            Lilly Hall, West Lafayette, IN 47907, USA
FEATURES             Location/Qualifiers
     terminator      10..294
                     /label="Lt3 terminator; Lt3 terminator; tL3
                     terminator;tL3 terminator"
     misc_difference 319..869
                     /label="attP21"
     Region          876..921
                     /label="Frt"
     misc_feature    924..1345
                     /label="R6K ori"
     CDS             complement(1359..2150)
                     /label="NPTII"
     Region          2311..2358
                     /label="FRT"
     terminator      2359..2600
                     /label="rgnB terminator"
     rep_origin      2857..3471
                     /label="rep (pMB1)"
     promoter        3724..3847
                     /label="Plac"
     CDS             3854..4174
                     /label="ALPHA"
ORIGIN
        1 TCATGTTTGA CAGCTTATCA CTGATCAGTG AATTAATGGC GATGACGCAT CCTCACGATA
       61 ATATCCGGGT AGGCGCAATC ACTTTCGTCT CTACTCCGTT ACAAAGCGAG GCTGGGTATT
      121 TCCCGGCCTT TCTGTTATCC GAAATCCACT GAAAGCACAG CGGCTGGCTG AGGAGATAAA
      181 TAATAAACGA GGGGCTGTAT GCACAAAGCA TCTTCTGTTG AGTTAAGAAC GAGTATCGAG
      241 ATGGCACATA GCCTTGCTCA AATTGGAATC AGGTTTGTGC CAATACCAGT AGAAACAGAC
      301 GAAGAAGCTA GCATAAGGCC TCGCAATGGC TTGCAAGGCC ACACATGTAT TGAGATGTTA
      361 ATAAAATGTA GACTTGTAAT TTTGATATAA ATGGTAGAGA AAATCTTTCC CCAAAATAAA
      421 AACGAACGTC AATGAAATCA AACGGTTGAA TAAAGTTGAT TTTGGCTAAT ACAAAGACAA
      481 GAAAATAATA TTTATGATTA AATATCAGCG AGTTGAATAC ATAATTTTTA TATACTGCTG
      541 CGCCATATGG GCTGGACTGA AGCCGCAGAC CTGATTGTTA AAGGTATGGA AGGCGCAATC
      601 AACGCCAAGA CCGTAACCTA TGACTTCGAA CGTCTGATGG AAGGCGCTAA ACTGCTGAAA
      661 TGCAGCGAGT TTGGTGACGC GATCATCAAA AATATGTAAT TACCACATGT GTTAAATATT
      721 ATAACGGGCG TATAACACGC CCGTTGTTTT ATGATGATGT AAAATCTTCC CCAAAACTTT
      781 CCCCAAAACC CTTCCCCAAA ACTGGCTATT TTCTATGCTG TTTTGATATC TACGATAATC
      841 CAGTCTTTAC CACGATCATC ATTGTATCGG TCGGTAGTTC CTATTCCGAA GTTCCTATTC
      901 TCTAGAAAGT ATAGGAACTT CTAATTCCCA TGTCAGCCGT TAAGTGTTCC TGTGTCACTC
      961 AAAATTGCTT TGAGAGGCTC TAAGGGCTTC TCAGTGCGTT ACATCCCTGG CTTGTTGTCC
     1021 ACAACCGTTA AACCTTAAAA GCTTTAAAAG CCTTATATAT TCTTTTTTTT CTTATAAAAC
     1081 TTAAAACCTT AGAGGCTATT TAAGTTGCTG ATTTATATTA ATTTTATTGT TCAAACATGA
     1141 GAGCTTAGTA CGTGAAACAT GAGAGCTTAG TACGTTAGCC ATGAGAGCTT AGTACGTTAG
     1201 CCATGAGGGT TTAGTTCGTT AAACATGAGA GCTTAGTACG TTAAACATGA GAGCTTAGTA
     1261 CGTGAAACAT GAGAGCTTAG TACGTACTAT CAACAGGTTG AACTGCTGAT CTTCAGATCC
     1321 TCTACGCCGG ACGCATCGTG GCCGGATCTT GACAGCTAAA ACAATTCATC CAGTAAAATA
     1381 TAATATTTTA TTTTCTCCCA ATCAGGCTTG ATCCCCAGTA AGTCAAAAAA TAGCTCGACA
     1441 TACTGTTCTT CCCCGATATC CTCCCTGAGC GACCGGACGC AGAAGGCAAT GTCATACCAC
     1501 TTGTCCGCCC TGCCGCTTCT CCCAAGATCA ATAAAGCCAC TTACTTTGCC ATCTTTCACA
     1561 AAGATGTTGC TGTCTCCCAG GTCGCCGTGG GAAAAGACAA GTTCCTCTTC GGGCTTTTCC
     1621 GTCTTTAAAA AATCATACAG CTCGCGCGGA TCTTTAAATG GAGTGTCCTC TTCCCAGTTT
     1681 TCGCAATCCA CATCGGCCAG ATCGTTATTC AGTAAGTAAT CCAATTCGGC TAAGCGGCTG
     1741 TCTAAGCTAT TCGTATAGGG ACAATCCGAT ATGTCGATGG AGTGAAAGAG CCTGATGCAC
     1801 TCCGCATACA GCTCGATAAT CTTTTCAGGG CTTTGTTCAT CTTCATACTC TTCCGAGCAA
     1861 AGGACGCCAT CGGCCTCACT CATGAGCAGA TTGCTCCAGC CATCATGCCG TTCAAAGTGC
     1921 AGGACCTTTG GAACAGGCAG CTTTCCTTCC AGCCATAGCA TCATGTCCTT TTCCCGTTCC
     1981 ACATCATAGG TGGTCCCTTT ATACCGGCTG TCCGTCATTT TTAAATATAG GTTTTCATTT
     2041 TCTCCCACCA GCTTATATAC CTTAGCAGGA GACATTCCTT CCGTATCTTT TACGCAGCGG
     2101 TATTTTTCGA TCAGTTTTTT CAATTCCGGT GATATTCTCA TTTTAGCCAT ACTCTTCCTT
     2161 TTTCAATATT ATTGAAGCAT TTATCAGGGT TATTGTCTCA TGAGCGGATA CATATTTGAA
     2221 TGTATTTAGA AAAATAAACA AATAGGGGTT CCGCGCACTC GGGCCAGCGC TGCCATTTTT
     2281 GGGGTGAGGG TGATCTTCCG TCACAGGTAG GAAGTTCCTA TTCCGAAGTT CCTATTCTCT
     2341 AGAAAGTATA GGAACTTCGT CTCCCCATGC GAGAGTAGGG AACTGCCAGG CATCAAATAA
     2401 AACGAAAGGC TCAGTCGAAA GACTGGGCCT TTCGTTTTAT CTGTTGTTTG TCGGTGAACG
     2461 CTCTCCTGAG TAGGACAAAT CCGCCGGGAG CGGATTTGAA CGTTGCGAAG CAACGGCCCG
     2521 GAGGGTGGCG GGCAGGACGC CCGCCATAAA CTGCCAGGCA TCAAATTAAG CAGAAGGCCA
     2581 TCCTGACGGA TGGCCTTTTT GCGTGGCCAG TTCATGTTTG ACAGCTTATC ACTGATCAGT
     2641 GTGCGGACGT TTTTAATGTA CTGGGGTTGA ACACTCTGTG AAGACAATGC CTGAGACCTG
     2701 TCAGACCAAG TTTACTCATA TATACTTTAG ATTGATTTAA AACTTCATTT TTAATTTAAA
     2761 AGGATCTAGG TGAAGATCCT TTTTGATAAT CTCATGACCA AAATCCCTTA ACGTGAGTTT
     2821 TCGTTCCACT GAGCGTCAGA CCCCGTAGAA AAGATCAAAG GATCTTCTTG AGATCCTTTT
     2881 TTTCTGCGCG TAATCTGCTG CTTGCAAACA AAAAAACCAC CGCTACCAGC GGTGGTTTGT
     2941 TTGCCGGATC AAGAGCTACC AACTCTTTTT CCGAAGGTAA CTGGCTTCAG CAGAGCGCAG
     3001 ATACCAAATA CTGTCCTTCT AGTGTAGCCG TAGTTAGGCC ACCACTTCAA GAACTCTGTA
     3061 GCACCGCCTA CATACCTCGC TCTGCTAATC CTGTTACCAG TGGCTGCTGC CAGTGGCGAT
     3121 AAGTCGTGTC TTACCGGGTT GGACTCAAGA CGATAGTTAC CGGATAAGGC GCAGCGGTCG
     3181 GGCTGAACGG GGGGTTCGTG CACACAGCCC AGCTTGGAGC GAACGACCTA CACCGAACTG
     3241 AGATACCTAC AGCGTGAGCT ATGAGAAAGC GCCACGCTTC CCGAAGGGAG AAAGGCGGAC
     3301 AGGTATCCGG TAAGCGGCAG GGTCGGAACA GGAGAGCGCA CGAGGGAGCT TCCAGGGGGA
     3361 AACGCCTGGT ATCTTTATAG TCCTGTCGGG TTTCGCCACC TCTGACTTGA GCGTCGATTT
     3421 TTGTGATGCT CGTCAGGGGG GCGGAGCCTA TGGAAAAACG CCAGCAACGC GGCCTTTTTA
     3481 CGGTTCCTGG CCTTTTGCTG GCCTTTTGCT CACATGTTCT TTCCTGCGTT ATCCCCTGAT
     3541 TCTGTGGATA ACCGTATTAC CGCCTTTGAG TGAGCTGATA CCGCTCGCCG CAGCCGAACG
     3601 ACCGAGCGCA GCGAGTCAGT GAGCGAGGAA GCGGATGAGC GCCCAATACG CAAACCGCCT
     3661 CTCCCCGCGC GTTGGCCGAT TCATTAATGC AGCTGGCACG ACAGGTTTCC CGACTGGAAA
     3721 GCGGGCAGTG AGCGCAACGC AATTAATGTG AGTTAGCTCA CTCATTAGGC ACCCCAGGCT
     3781 TTACACTTTA TGCTTCCGGC TCGTATGTTG TGTGGAATTG TGAGCGGATA ACAATTTCAC
     3841 ACAGGAAACA GCTATGACCA TGATTACGCC AAGCTTGCAT GCCTGCAGGT CGACTCTAGA
     3901 GGATCCCCGG GTACCGAGCT CGAATTCACT GGCCGTCGTT TTACAACGTC GTGACTGGGA
     3961 AAACCCTGGC GTTACCCAAC TTAATCGCCT TGCAGCACAT CCCCCTTTCG CCAGCTGGCG
     4021 TAATAGCGAA GAGGCCCGCA CCGATCGCCC TTCCCAACAG TTGCGCAGCC TGAATGGCGA
     4081 ATGGCGCCTG ATGCGGTATT TTCTCCTTAC GCATCTGTGC GGTATTTCAC ACCGCATATG
     4141 GTGCACTCTC AGTACAATCT GCTCTGATGC CGCATAGTTA AGCCAGCCCC GACACCCGCC
     4201 AACACCCGCT GACGCGCCCT GACGGGCTTG TCTGCTCCCG GCATCCGCTT ACAGACAAGC
     4261 TGTGACGGTC TCAGGGACAC GAAGTGATCC GTTTAAACTA TCAGTGTTTG ACAGGATATA
     4321 TTGGCGGGTA AACCTAAGAG
//
