# Supplementary material for: CRIMoClo plasmids for modular assembly and orthogonal chromosomal integration of synthetic circuits in Escherichia coli
Source: J Biol Eng. 2019 Nov 28;13:92. doi: 10.1186/s13036-019-0218-8 (PMC6883643; doi:10.1186/s13036-019-0218-8)
Supplement: Supplementary file 5 — Additional file 5. Plasmid maps of the 32 CRIMoClo plasmids. [file 13036_2019_218_MOESM5_ESM.zip › pSV221.gbk]

LOCUS       pSV221      4256 bp    DNA     circular SYN 05-OCT-2016
DEFINITION  CRIM plasmid pAH153, complete sequence.
ACCESSION   AY048735 (modified)
VERSION     AY048735.1  GI:16209157
KEYWORDS    .
SOURCE      CRIM plasmid pAH153 (unknown)
  ORGANISM  CRIM plasmid pAH153
            other sequences; artificial sequences; vectors.
REFERENCE   1  (bases 1 to 2335)
  AUTHORS   Haldimann,A. and Wanner,B.L.
  TITLE     Conditional-replication, integration, excision, and retrieval
            plasmid-host systems for gene structure-function studies of
            bacteria
  JOURNAL   J. Bacteriol. 183 (21), 6384-6393 (2001)
   PUBMED   11591683
REFERENCE   2  (bases 1 to 2335)
  AUTHORS   Haldimann,A. and Wanner,B.L.
  TITLE     Direct Submission
  JOURNAL   Submitted (29-JUL-2001) Biological Sciences, Purdue University,
            Lilly Hall, West Lafayette, IN 47907, USA
FEATURES             Location/Qualifiers
     terminator      10..294
                     /label="Lt3 terminator; tL3 terminator"
     misc_feature    511..523
                     /note="Geneious type: motif"
                     /label="attP"
                     /label="Phi80 attP"
     Region          792..837
                     /label="frt"
     misc_feature    840..1259
                     /label="R6K ori"
     CDS             complement(1275..2066)
                     /label="NPTII"
     Region          2227..2274
                     /label="frt"
     terminator      2275..2518
                     /label="rgnB terminator"
     rep_origin      2773..3387
                     /label="rep (pMB1)"
     promoter        3640..3763
                     /label="Plac"
     CDS             3770..4090
                     /label="ALPHA"
ORIGIN
        1 TCATGTTTGA CAGCTTATCA CTGATCAGTG AATTAATGGC GATGACGCAT CCTCACGATA
       61 ATATCCGGGT AGGCGCAATC ACTTTCGTCT CTACTCCGTT ACAAAGCGAG GCTGGGTATT
      121 TCCCGGCCTT TCTGTTATCC GAAATCCACT GAAAGCACAG CGGCTGGCTG AGGAGATAAA
      181 TAATAAACGA GGGGCTGTAT GCACAAAGCA TCTTCTGTTG AGTTAAGAAC GAGTATCGAG
      241 ATGGCACATA GCCTTGCTCA AATTGGAATC AGGTTTGTGC CAATACCAGT AGAAACAGAC
      301 GAAGAAGCTA GAGGTGAATC ACGACAAAGC GTATCAAAAA CGTATGGAGT AGGGCTCTAA
      361 ACTCTGTATA AAAAGTTTCC AGCTAGCTGA TAACGGGAAA GAAACAGAGA AGGGCACAAA
      421 TATTGTGTAC TTTAATGTGC CCTTTAATTT ATTGATTGGT GGTTGAATTG TCCGTAACTT
      481 TTTGATTTAA GTGCAAATTT CTAATAAATT AGAACACTTT CTTAAATTGT CATTTGGCAT
      541 ATTACGAACA ATTCCGCGTA AAAACGTTCT GTTACGCTAA ACCCTTATCC AGCAGGCTTT
      601 CAAGGATGTA AACCATAACA CTCTGCGAAC TAGTGTTACA TTGCGTGTAG CTTTGAGTGG
      661 GCAACTTTGT GTACACTTTT GTGTACCCAA AAACAAAAAT GTGTACCCAT TCAATGATCA
      721 CCGACACAAA GCTCAGGAAG GCGCTCGGCA AGAAAAGAGA TGATATCGAG ATTATTTCTG
      781 ATTCGCACGG GAGTTCCTAT TCCGAAGTTC CTATTCTCTA GAAAGTATAG GAACTTCTAA
      841 TTCCCATGTC AGCCGTTAAG TGTTCCTGTG TCACTCAAAA TTGCTTTGAG AGGCTCTAAG
      901 GGCTTCTCAG TGCGTTACAT CCCTGGCTTG TTGTCCACAA CCGTTAAACC TTAAAAGCTT
      961 TAAAAGCCTT ATATATTCTT TTTTTTCTTA TAAAACTTAA AACCTTAGAG GCTATTTAAG
     1021 TTGCTGATTT ATATTAATTT TATTGTTCAA ACATGAGAGC TTAGTACGTG AAACATGAGA
     1081 GCTTAGTACG TTAGCCATGA GAGCTTAGTA CGTTAGCCAT GAGGGTTTAG TTCGTTAAAC
     1141 ATGAGAGCTT AGTACGTTAA ACATGAGAGC TTAGTACGTG AAACATGAGA GCTTAGTACG
     1201 TACTATCAAC AGGTTGAACT GCTGATCTTC AGATCCTCTA CGCCGGACGC ATCGTGGCCG
     1261 GATCTTGACA GCTAAAACAA TTCATCCAGT AAAATATAAT ATTTTATTTT CTCCCAATCA
     1321 GGCTTGATCC CCAGTAAGTC AAAAAATAGC TCGACATACT GTTCTTCCCC GATATCCTCC
     1381 CTGAGCGACC GGACGCAGAA GGCAATGTCA TACCACTTGT CCGCCCTGCC GCTTCTCCCA
     1441 AGATCAATAA AGCCACTTAC TTTGCCATCT TTCACAAAGA TGTTGCTGTC TCCCAGGTCG
     1501 CCGTGGGAAA AGACAAGTTC CTCTTCGGGC TTTTCCGTCT TTAAAAAATC ATACAGCTCG
     1561 CGCGGATCTT TAAATGGAGT GTCCTCTTCC CAGTTTTCGC AATCCACATC GGCCAGATCG
     1621 TTATTCAGTA AGTAATCCAA TTCGGCTAAG CGGCTGTCTA AGCTATTCGT ATAGGGACAA
     1681 TCCGATATGT CGATGGAGTG AAAGAGCCTG ATGCACTCCG CATACAGCTC GATAATCTTT
     1741 TCAGGGCTTT GTTCATCTTC ATACTCTTCC GAGCAAAGGA CGCCATCGGC CTCACTCATG
     1801 AGCAGATTGC TCCAGCCATC ATGCCGTTCA AAGTGCAGGA CCTTTGGAAC AGGCAGCTTT
     1861 CCTTCCAGCC ATAGCATCAT GTCCTTTTCC CGTTCCACAT CATAGGTGGT CCCTTTATAC
     1921 CGGCTGTCCG TCATTTTTAA ATATAGGTTT TCATTTTCTC CCACCAGCTT ATATACCTTA
     1981 GCAGGAGACA TTCCTTCCGT ATCTTTTACG CAGCGGTATT TTTCGATCAG TTTTTTCAAT
     2041 TCCGGTGATA TTCTCATTTT AGCCATACTC TTCCTTTTTC AATATTATTG AAGCATTTAT
     2101 CAGGGTTATT GTCTCATGAG CGGATACATA TTTGAATGTA TTTAGAAAAA TAAACAAATA
     2161 GGGGTTCCGC GCACTCGGGC CAGCGCTGCC ATTTTTGGGG TGAGGGTGAT CTTCCGTCAC
     2221 AGGTAGGAAG TTCCTATTCC GAAGTTCCTA TTCTCTAGAA AGTATAGGAA CTTCGTCTCC
     2281 CCATGCGAGA GTAGGGAACT GCCAGGCATC AAATAAAACG AAAGGCTCAG TCGAAAGACT
     2341 GGGCCTTTCG TTTTATCTGT TGTTTGTCGG TGAACGCTCT CCTGAGTAGG ACAAATCCGC
     2401 CGGGAGCGGA TTTGAACGTT GCGAAGCAAC GGCCCGGAGG GTGGCGGGCA GGACGCCCGC
     2461 CATAAACTGC CAGGCATCAA ATTAAGCAGA AGGCCATCCT GACGGATGGC CTTTTTGCGT
     2521 GGCCAGTTCA TGTTTGACAG CTTATCACTG ATCAGTGTGC GGACGTTTTT AATGTACTGG
     2581 GGTTGAACAC TCTGTGAAGA CAATGCCTGA GACCTGTCAG ACCAAGTTTA CTCATATATA
     2641 CTTTAGATTG ATTTAAAACT TCATTTTTAA TTTAAAAGGA TCTAGGTGAA GATCCTTTTT
     2701 GATAATCTCA TGACCAAAAT CCCTTAACGT GAGTTTTCGT TCCACTGAGC GTCAGACCCC
     2761 GTAGAAAAGA TCAAAGGATC TTCTTGAGAT CCTTTTTTTC TGCGCGTAAT CTGCTGCTTG
     2821 CAAACAAAAA AACCACCGCT ACCAGCGGTG GTTTGTTTGC CGGATCAAGA GCTACCAACT
     2881 CTTTTTCCGA AGGTAACTGG CTTCAGCAGA GCGCAGATAC CAAATACTGT CCTTCTAGTG
     2941 TAGCCGTAGT TAGGCCACCA CTTCAAGAAC TCTGTAGCAC CGCCTACATA CCTCGCTCTG
     3001 CTAATCCTGT TACCAGTGGC TGCTGCCAGT GGCGATAAGT CGTGTCTTAC CGGGTTGGAC
     3061 TCAAGACGAT AGTTACCGGA TAAGGCGCAG CGGTCGGGCT GAACGGGGGG TTCGTGCACA
     3121 CAGCCCAGCT TGGAGCGAAC GACCTACACC GAACTGAGAT ACCTACAGCG TGAGCTATGA
     3181 GAAAGCGCCA CGCTTCCCGA AGGGAGAAAG GCGGACAGGT ATCCGGTAAG CGGCAGGGTC
     3241 GGAACAGGAG AGCGCACGAG GGAGCTTCCA GGGGGAAACG CCTGGTATCT TTATAGTCCT
     3301 GTCGGGTTTC GCCACCTCTG ACTTGAGCGT CGATTTTTGT GATGCTCGTC AGGGGGGCGG
     3361 AGCCTATGGA AAAACGCCAG CAACGCGGCC TTTTTACGGT TCCTGGCCTT TTGCTGGCCT
     3421 TTTGCTCACA TGTTCTTTCC TGCGTTATCC CCTGATTCTG TGGATAACCG TATTACCGCC
     3481 TTTGAGTGAG CTGATACCGC TCGCCGCAGC CGAACGACCG AGCGCAGCGA GTCAGTGAGC
     3541 GAGGAAGCGG ATGAGCGCCC AATACGCAAA CCGCCTCTCC CCGCGCGTTG GCCGATTCAT
     3601 TAATGCAGCT GGCACGACAG GTTTCCCGAC TGGAAAGCGG GCAGTGAGCG CAACGCAATT
     3661 AATGTGAGTT AGCTCACTCA TTAGGCACCC CAGGCTTTAC ACTTTATGCT TCCGGCTCGT
     3721 ATGTTGTGTG GAATTGTGAG CGGATAACAA TTTCACACAG GAAACAGCTA TGACCATGAT
     3781 TACGCCAAGC TTGCATGCCT GCAGGTCGAC TCTAGAGGAT CCCCGGGTAC CGAGCTCGAA
     3841 TTCACTGGCC GTCGTTTTAC AACGTCGTGA CTGGGAAAAC CCTGGCGTTA CCCAACTTAA
     3901 TCGCCTTGCA GCACATCCCC CTTTCGCCAG CTGGCGTAAT AGCGAAGAGG CCCGCACCGA
     3961 TCGCCCTTCC CAACAGTTGC GCAGCCTGAA TGGCGAATGG CGCCTGATGC GGTATTTTCT
     4021 CCTTACGCAT CTGTGCGGTA TTTCACACCG CATATGGTGC ACTCTCAGTA CAATCTGCTC
     4081 TGATGCCGCA TAGTTAAGCC AGCCCCGACA CCCGCCAACA CCCGCTGACG CGCCCTGACG
     4141 GGCTTGTCTG CTCCCGGCAT CCGCTTACAG ACAAGCTGTG ACGGTCTCAG GGACACGAAG
     4201 TGATCCGTTT AAACTATCAG TGTTTGACAG GATATATTGG CGGGTAAACC TAAGAG
//
