# Supplementary material for: CRIMoClo plasmids for modular assembly and orthogonal chromosomal integration of synthetic circuits in Escherichia coli
Source: J Biol Eng. 2019 Nov 28;13:92. doi: 10.1186/s13036-019-0218-8 (PMC6883643; doi:10.1186/s13036-019-0218-8)
Supplement: Supplementary file 5 — Additional file 5. Plasmid maps of the 32 CRIMoClo plasmids. [file 13036_2019_218_MOESM5_ESM.zip › pSV222.gbk]

LOCUS       pSV222      4171 bp    DNA     circular SYN 05-OCT-2016
DEFINITION  CRIM plasmid pAH120, complete sequence.
ACCESSION   AY048723 (modified)
VERSION     AY048723.1  GI:16209102
KEYWORDS    .
SOURCE      CRIM plasmid pAH120 (unknown)
  ORGANISM  CRIM plasmid pAH120
            other sequences; artificial sequences; vectors.
REFERENCE   1  (bases 1 to 2959)
  AUTHORS   Haldimann,A. and Wanner,B.L.
  TITLE     Conditional-replication, integration, excision, and retrieval
            plasmid-host systems for gene structure-function studies of
            bacteria
  JOURNAL   J. Bacteriol. 183 (21), 6384-6393 (2001)
   PUBMED   11591683
REFERENCE   2  (bases 1 to 2959)
  AUTHORS   Haldimann,A. and Wanner,B.L.
  TITLE     Direct Submission
  JOURNAL   Submitted (29-JUL-2001) Biological Sciences, Purdue University,
            Lilly Hall, West Lafayette, IN 47907, USA
FEATURES             Location/Qualifiers
     terminator      10..294
                     /label="tL3 terminator"
     misc_difference 299..706
                     /label="attLambda"
     mutation        388
                     /label="C->G bpiI deletion"
     Region          553..575
                     /label="attP core Region"
     Region          707..752
                     /label="frt"
     misc_feature    755..1174
                     /label="R6K ori"
     CDS             complement(1190..1981)
                     /label="NPTII"
     Region          2142..2189
                     /label="frt"
     terminator      2190..2431
                     /label="rgnB terminator"
     rep_origin      2688..3302
                     /label="rep (pMB1)"
     promoter        3555..3678
                     /label="Plac"
     CDS             3685..4005
                     /label="ALPHA"
ORIGIN
        1 TCATGTTTGA CAGCTTATCA CTGATCAGTG AATTAATGGC GATGACGCAT CCTCACGATA
       61 ATATCCGGGT AGGCGCAATC ACTTTCGTCT CTACTCCGTT ACAAAGCGAG GCTGGGTATT
      121 TCCCGGCCTT TCTGTTATCC GAAATCCACT GAAAGCACAG CGGCTGGCTG AGGAGATAAA
      181 TAATAAACGA GGGGCTGTAT GCACAAAGCA TCTTCTGTTG AGTTAAGAAC GAGTATCGAG
      241 ATGGCACATA GCCTTGCTCA AATTGGAATC AGGTTTGTGC CAATACCAGT AGAAACAGAC
      301 GAAGAAGCTA GCTTTGCACT GGATTGCGAG GCTTTGTGCT TCTCTGGAGT GCGACAGGTT
      361 TGATGACAAA AAATTAGCGC AAGAAGAGAA AAATCACCTT GCGCTAATGC TCTGTTACAG
      421 GTCACTAATA CCATCTAAGT AGTTGATTCA TAGTGACTGC ATATATGTTG TGTTTTACAG
      481 TATTATGTAG TCTGTTTTTT ATGCAAAATC TAATTTAATA TATTGATATT TATATCATTT
      541 TACGTTTCTC GTTCAGCTTT TTTATACTAA GTTGGCATTA TAAAAAAGCA TTGCTTATCA
      601 ATTTGTTGCA ACGAACAGGT CACTATCAGT CAAAATAAAA TCATTATTTG ATTTCAATTT
      661 TGTCCCACTC CCTGCCTCTG TCATCACGAT ACTGTGATGC CATGGCAGTT CCTATTCCGA
      721 AGTTCCTATT CTCTAGAAAG TATAGGAACT TCTAATTCCC ATGTCAGCCG TTAAGTGTTC
      781 CTGTGTCACT CAAAATTGCT TTGAGAGGCT CTAAGGGCTT CTCAGTGCGT TACATCCCTG
      841 GCTTGTTGTC CACAACCGTT AAACCTTAAA AGCTTTAAAA GCCTTATATA TTCTTTTTTT
      901 TCTTATAAAA CTTAAAACCT TAGAGGCTAT TTAAGTTGCT GATTTATATT AATTTTATTG
      961 TTCAAACATG AGAGCTTAGT ACGTGAAACA TGAGAGCTTA GTACGTTAGC CATGAGAGCT
     1021 TAGTACGTTA GCCATGAGGG TTTAGTTCGT TAAACATGAG AGCTTAGTAC GTTAAACATG
     1081 AGAGCTTAGT ACGTGAAACA TGAGAGCTTA GTACGTACTA TCAACAGGTT GAACTGCTGA
     1141 TCTTCAGATC CTCTACGCCG GACGCATCGT GGCCGGATCT TGACAGCTAA AACAATTCAT
     1201 CCAGTAAAAT ATAATATTTT ATTTTCTCCC AATCAGGCTT GATCCCCAGT AAGTCAAAAA
     1261 ATAGCTCGAC ATACTGTTCT TCCCCGATAT CCTCCCTGAG CGACCGGACG CAGAAGGCAA
     1321 TGTCATACCA CTTGTCCGCC CTGCCGCTTC TCCCAAGATC AATAAAGCCA CTTACTTTGC
     1381 CATCTTTCAC AAAGATGTTG CTGTCTCCCA GGTCGCCGTG GGAAAAGACA AGTTCCTCTT
     1441 CGGGCTTTTC CGTCTTTAAA AAATCATACA GCTCGCGCGG ATCTTTAAAT GGAGTGTCCT
     1501 CTTCCCAGTT TTCGCAATCC ACATCGGCCA GATCGTTATT CAGTAAGTAA TCCAATTCGG
     1561 CTAAGCGGCT GTCTAAGCTA TTCGTATAGG GACAATCCGA TATGTCGATG GAGTGAAAGA
     1621 GCCTGATGCA CTCCGCATAC AGCTCGATAA TCTTTTCAGG GCTTTGTTCA TCTTCATACT
     1681 CTTCCGAGCA AAGGACGCCA TCGGCCTCAC TCATGAGCAG ATTGCTCCAG CCATCATGCC
     1741 GTTCAAAGTG CAGGACCTTT GGAACAGGCA GCTTTCCTTC CAGCCATAGC ATCATGTCCT
     1801 TTTCCCGTTC CACATCATAG GTGGTCCCTT TATACCGGCT GTCCGTCATT TTTAAATATA
     1861 GGTTTTCATT TTCTCCCACC AGCTTATATA CCTTAGCAGG AGACATTCCT TCCGTATCTT
     1921 TTACGCAGCG GTATTTTTCG ATCAGTTTTT TCAATTCCGG TGATATTCTC ATTTTAGCCA
     1981 TACTCTTCCT TTTTCAATAT TATTGAAGCA TTTATCAGGG TTATTGTCTC ATGAGCGGAT
     2041 ACATATTTGA ATGTATTTAG AAAAATAAAC AAATAGGGGT TCCGCGCACT CGGGCCAGCG
     2101 CTGCCATTTT TGGGGTGAGG GTGATCTTCC GTCACAGGTA GGAAGTTCCT ATTCCGAAGT
     2161 TCCTATTCTC TAGAAAGTAT AGGAACTTCG TCTCCCCATG CGAGAGTAGG GAACTGCCAG
     2221 GCATCAAATA AAACGAAAGG CTCAGTCGAA AGACTGGGCC TTTCGTTTTA TCTGTTGTTT
     2281 GTCGGTGAAC GCTCTCCTGA GTAGGACAAA TCCGCCGGGA GCGGATTTGA ACGTTGCGAA
     2341 GCAACGGCCC GGAGGGTGGC GGGCAGGACG CCCGCCATAA ACTGCCAGGC ATCAAATTAA
     2401 GCAGAAGGCC ATCCTGACGG ATGGCCTTTT TGCGTGGCCA GTTCATGTTT GACAGCTTAT
     2461 CACTGATCAG TGTGCGGACG TTTTTAATGT ACTGGGGTTG AACACTCTGT GAAGACAATG
     2521 CCTGAGACCT GTCAGACCAA GTTTACTCAT ATATACTTTA GATTGATTTA AAACTTCATT
     2581 TTTAATTTAA AAGGATCTAG GTGAAGATCC TTTTTGATAA TCTCATGACC AAAATCCCTT
     2641 AACGTGAGTT TTCGTTCCAC TGAGCGTCAG ACCCCGTAGA AAAGATCAAA GGATCTTCTT
     2701 GAGATCCTTT TTTTCTGCGC GTAATCTGCT GCTTGCAAAC AAAAAAACCA CCGCTACCAG
     2761 CGGTGGTTTG TTTGCCGGAT CAAGAGCTAC CAACTCTTTT TCCGAAGGTA ACTGGCTTCA
     2821 GCAGAGCGCA GATACCAAAT ACTGTCCTTC TAGTGTAGCC GTAGTTAGGC CACCACTTCA
     2881 AGAACTCTGT AGCACCGCCT ACATACCTCG CTCTGCTAAT CCTGTTACCA GTGGCTGCTG
     2941 CCAGTGGCGA TAAGTCGTGT CTTACCGGGT TGGACTCAAG ACGATAGTTA CCGGATAAGG
     3001 CGCAGCGGTC GGGCTGAACG GGGGGTTCGT GCACACAGCC CAGCTTGGAG CGAACGACCT
     3061 ACACCGAACT GAGATACCTA CAGCGTGAGC TATGAGAAAG CGCCACGCTT CCCGAAGGGA
     3121 GAAAGGCGGA CAGGTATCCG GTAAGCGGCA GGGTCGGAAC AGGAGAGCGC ACGAGGGAGC
     3181 TTCCAGGGGG AAACGCCTGG TATCTTTATA GTCCTGTCGG GTTTCGCCAC CTCTGACTTG
     3241 AGCGTCGATT TTTGTGATGC TCGTCAGGGG GGCGGAGCCT ATGGAAAAAC GCCAGCAACG
     3301 CGGCCTTTTT ACGGTTCCTG GCCTTTTGCT GGCCTTTTGC TCACATGTTC TTTCCTGCGT
     3361 TATCCCCTGA TTCTGTGGAT AACCGTATTA CCGCCTTTGA GTGAGCTGAT ACCGCTCGCC
     3421 GCAGCCGAAC GACCGAGCGC AGCGAGTCAG TGAGCGAGGA AGCGGATGAG CGCCCAATAC
     3481 GCAAACCGCC TCTCCCCGCG CGTTGGCCGA TTCATTAATG CAGCTGGCAC GACAGGTTTC
     3541 CCGACTGGAA AGCGGGCAGT GAGCGCAACG CAATTAATGT GAGTTAGCTC ACTCATTAGG
     3601 CACCCCAGGC TTTACACTTT ATGCTTCCGG CTCGTATGTT GTGTGGAATT GTGAGCGGAT
     3661 AACAATTTCA CACAGGAAAC AGCTATGACC ATGATTACGC CAAGCTTGCA TGCCTGCAGG
     3721 TCGACTCTAG AGGATCCCCG GGTACCGAGC TCGAATTCAC TGGCCGTCGT TTTACAACGT
     3781 CGTGACTGGG AAAACCCTGG CGTTACCCAA CTTAATCGCC TTGCAGCACA TCCCCCTTTC
     3841 GCCAGCTGGC GTAATAGCGA AGAGGCCCGC ACCGATCGCC CTTCCCAACA GTTGCGCAGC
     3901 CTGAATGGCG AATGGCGCCT GATGCGGTAT TTTCTCCTTA CGCATCTGTG CGGTATTTCA
     3961 CACCGCATAT GGTGCACTCT CAGTACAATC TGCTCTGATG CCGCATAGTT AAGCCAGCCC
     4021 CGACACCCGC CAACACCCGC TGACGCGCCC TGACGGGCTT GTCTGCTCCC GGCATCCGCT
     4081 TACAGACAAG CTGTGACGGT CTCAGGGACA CGAAGTGATC CGTTTAAACT ATCAGTGTTT
     4141 GACAGGATAT ATTGGCGGGT AAACCTAAGA G
//
