# Supplementary material for: CRIMoClo plasmids for modular assembly and orthogonal chromosomal integration of synthetic circuits in Escherichia coli
Source: J Biol Eng. 2019 Nov 28;13:92. doi: 10.1186/s13036-019-0218-8 (PMC6883643; doi:10.1186/s13036-019-0218-8)
Supplement: Supplementary file 5 — Additional file 5. Plasmid maps of the 32 CRIMoClo plasmids. [file 13036_2019_218_MOESM5_ESM.zip › pSV239.gbk]

LOCUS       pSV239      4114 bp    DNA     circular SYN 05-OCT-2016
DEFINITION  CRIM plasmid pAH68, complete sequence.
ACCESSION   AY048717 (modified)
VERSION     AY048717.1  GI:16209079
KEYWORDS    .
SOURCE      CRIM plasmid pAH68 (unknown)
  ORGANISM  CRIM plasmid pAH68
            other sequences; artificial sequences; vectors.
REFERENCE   1  (bases 1 to 2409)
  AUTHORS   Haldimann,A. and Wanner,B.L.
  TITLE     Conditional-replication, integration, excision, and retrieval
            plasmid-host systems for gene structure-function studies of
            bacteria
  JOURNAL   J. Bacteriol. 183 (21), 6384-6393 (2001)
   PUBMED   11591683
REFERENCE   2  (bases 1 to 2409)
  AUTHORS   Haldimann,A. and Wanner,B.L.
  TITLE     Direct Submission
  JOURNAL   Submitted (29-JUL-2001) Biological Sciences, Purdue University,
            Lilly Hall, West Lafayette, IN 47907, USA
FEATURES             Location/Qualifiers
     terminator      7..306
                     /label="Lt3 terminator; tL3 terminator"
     misc_feature    307..576
                     /label="attHK022"
     Region          463..477
                     /label="attB HK022 core Region"
     Region          578..623
                     /label="distal 42-nt of natural FRT site"
     misc_feature    626..1045
                     /label="R6K ori"
     CDS             complement(1158..1949)
                     /label="spc"
     Region          2110..2157
                     /label="FRT"
     terminator      2158..2401
                     /label="rgnB terminator"
     Region          2631..3245
                     /label="rep (pMB1)"
     promoter        3498..3621
                     /label="Plac prom"
     CDS             3628..3948
                     /label="ALPHA"
ORIGIN
        1 TCATGTTTGA CAGCTTATCA CTGATCAGTG AATTAATGGC GATGACGCAT CCTCACGATA
       61 ATATCCGGGT AGGCGCAATC ACTTTCGTCT CTACTCCGTT ACAAAGCGAG GCTGGGTATT
      121 TCCCGGCCTT TCTGTTATCC GAAATCCACT GAAAGCACAG CGGCTGGCTG AGGAGATAAA
      181 TAATAAACGA GGGGCTGTAT GCACAAAGCA TCTTCTGTTG AGTTAAGAAC GAGTATCGAG
      241 ATGGCACATA GCCTTGCTCA AATTGGAATC AGGTTTGTGC CAATACCAGT AGAAACAGAC
      301 GAAGAAGCTA GCTAATGCTC TGTCTCAGGT CACTAATACT ATCTAAGTAG TTGATTCATA
      361 GTGACTGGAT ATGTTGCGTT TTGTCGCATT ATGTAGTCTA TCATTTAACC ACAGATTAGT
      421 GTAATGCGAT GATTTTTAAG TGATTAATGT TATTTTGTCA TCCTTTAGGT GAATAAGTTG
      481 TATATTTAAA ATCTCTTTAA TTATCAGTAA ATTAATGTAA GTAGGTCATT ATTAGTCAAA
      541 ATAAAATCAT TTGTCGATTT CAATTTTGTC CCATGGCAGT TCCTATTCCG AAGTTCCTAT
      601 TCTCTAGAAA GTATAGGAAC TTCTAATTCC CATGTCAGCC GTTAAGTGTT CCTGTGTCAC
      661 TCAAAATTGC TTTGAGAGGC TCTAAGGGCT TCTCAGTGCG TTACATCCCT GGCTTGTTGT
      721 CCACAACCGT TAAACCTTAA AAGCTTTAAA AGCCTTATAT ATTCTTTTTT TTCTTATAAA
      781 ACTTAAAACC TTAGAGGCTA TTTAAGTTGC TGATTTATAT TAATTTTATT GTTCAAACAT
      841 GAGAGCTTAG TACGTGAAAC ATGAGAGCTT AGTACGTTAG CCATGAGAGC TTAGTACGTT
      901 AGCCATGAGG GTTTAGTTCG TTAAACATGA GAGCTTAGTA CGTTAAACAT GAGAGCTTAG
      961 TACGTGAAAC ATGAGAGCTT AGTACGTACT ATCAACAGGT TGAACTGCTG ATCTTCAGAT
     1021 CCTCTACGCC GGACGCATCG TGGCCGGATC TTGACCTGAT AGTTTGGCTG TGAGCAATTA
     1081 TGTGCTTAGT GCATCTAACG CTTGAGTTAA GCCGCGCCGC GAAGCGGCGT CGGCTTGAAC
     1141 GAATTTCTAG CTAGACATTA TTTGCCGACT ACCTTGGTGA TCTCGCCTTT CACGTAATGG
     1201 ACAAATTCTT CCAACTGATC TGCGCGCGAG GCCAAGCGAT CTTCTTCTTG TCCAAGATAA
     1261 GCCTGTCTAG CTTCAAGTAT GACGGGCTGA TACTGGGCCG GCAGGCGCTC CATTGCCCAG
     1321 TCGGCAGCGA CATCCTTCGG CGCGATTTTG CCGGTTACTG CGCTGTACCA AATGCGGGAC
     1381 AACGTAAGCA CTACATTTCG CTCATCGCCA GCCCAGTCGG GCGGCGAGTT CCATAGCGTT
     1441 AAGGTTTCAT TTAGCGCCTC AAATAGATCC TGTTCAGGAA CCGGATCAAA GAGTTCCTCC
     1501 GCCGCTGGAC CTACCAAGGC AACGCTATGT TCTCTTGCTT TTGTCAGCAA GATAGCCAGA
     1561 TCAATGTCGA TCGTGGCTGG CTCGAAGATA CCTGCAAGAA TGTCATTGCG CTGCCATTCT
     1621 CCAAATTGCA GTTCGCGCTT AGCTGGATAA CGCCACGGAA TGATGTCGTC GTGCACAACA
     1681 ATGGTGACTT CTACAGCGCG GAGAATCTCG CTCTCTCCAG GGGAAGCCGA AGTTTCCAAA
     1741 AGGTCGTTGA TCAAAGCTCG CCGCGTTGTT TCATCAAGCC TTACGGTCAC CGTAACCAGC
     1801 AAATCAATAT CGCTGTGTGG CTTCAGGCCG CCATCCACTG CGGAGCCGTA CAAATGTACG
     1861 GCCAGCAACG TCGGTTCGAG ATGGCGCTCG ATGACGCCAA CTACCTCTGA TAGTTGAGTC
     1921 GATACTTCGG CGATCACCGC TTCCCCCATA CTCTTCCTTT TTCAATATTA TTGAAGCATT
     1981 TATCAGGGTT ATTGTCTCAT GAGCGGATAC ATATTTGAAT GTATTTAGAA AAATAAACAA
     2041 ATAGGGGTTC CGCGCACTCG GGCCAGCGCT GCCATTTTTG GGGTGAGGGT GATCTTCCGT
     2101 CACAGGTAGG AAGTTCCTAT TCCGAAGTTC CTATTCTCTA GAAAGTATAG GAACTTCGTC
     2161 TCCCCATGCG AGAGTAGGGA ACTGCCAGGC ATCAAATAAA ACGAAAGGCT CAGTCGAAAG
     2221 ACTGGGCCTT TCGTTTTATC TGTTGTTTGT CGGTGAACGC TCTCCTGAGT AGGACAAATC
     2281 CGCCGGGAGC GGATTTGAAC GTTGCGAAGC AACGGCCCGG AGGGTGGCGG GCAGGACGCC
     2341 CGCCATAAAC TGCCAGGCAT CAAATTAAGC AGAAGGCCAT CCTGACGGAT GGCCTTTTTG
     2401 CGTGGCCAGT CACATTGCGG ACGTTTTTAA TGTACTGGGG TTGAACACTC TGTGAAGACA
     2461 ATGCCTGAGA CCTGTCAGAC CAAGTTTACT CATATATACT TTAGATTGAT TTAAAACTTC
     2521 ATTTTTAATT TAAAAGGATC TAGGTGAAGA TCCTTTTTGA TAATCTCATG ACCAAAATCC
     2581 CTTAACGTGA GTTTTCGTTC CACTGAGCGT CAGACCCCGT AGAAAAGATC AAAGGATCTT
     2641 CTTGAGATCC TTTTTTTCTG CGCGTAATCT GCTGCTTGCA AACAAAAAAA CCACCGCTAC
     2701 CAGCGGTGGT TTGTTTGCCG GATCAAGAGC TACCAACTCT TTTTCCGAAG GTAACTGGCT
     2761 TCAGCAGAGC GCAGATACCA AATACTGTCC TTCTAGTGTA GCCGTAGTTA GGCCACCACT
     2821 TCAAGAACTC TGTAGCACCG CCTACATACC TCGCTCTGCT AATCCTGTTA CCAGTGGCTG
     2881 CTGCCAGTGG CGATAAGTCG TGTCTTACCG GGTTGGACTC AAGACGATAG TTACCGGATA
     2941 AGGCGCAGCG GTCGGGCTGA ACGGGGGGTT CGTGCACACA GCCCAGCTTG GAGCGAACGA
     3001 CCTACACCGA ACTGAGATAC CTACAGCGTG AGCTATGAGA AAGCGCCACG CTTCCCGAAG
     3061 GGAGAAAGGC GGACAGGTAT CCGGTAAGCG GCAGGGTCGG AACAGGAGAG CGCACGAGGG
     3121 AGCTTCCAGG GGGAAACGCC TGGTATCTTT ATAGTCCTGT CGGGTTTCGC CACCTCTGAC
     3181 TTGAGCGTCG ATTTTTGTGA TGCTCGTCAG GGGGGCGGAG CCTATGGAAA AACGCCAGCA
     3241 ACGCGGCCTT TTTACGGTTC CTGGCCTTTT GCTGGCCTTT TGCTCACATG TTCTTTCCTG
     3301 CGTTATCCCC TGATTCTGTG GATAACCGTA TTACCGCCTT TGAGTGAGCT GATACCGCTC
     3361 GCCGCAGCCG AACGACCGAG CGCAGCGAGT CAGTGAGCGA GGAAGCGGAT GAGCGCCCAA
     3421 TACGCAAACC GCCTCTCCCC GCGCGTTGGC CGATTCATTA ATGCAGCTGG CACGACAGGT
     3481 TTCCCGACTG GAAAGCGGGC AGTGAGCGCA ACGCAATTAA TGTGAGTTAG CTCACTCATT
     3541 AGGCACCCCA GGCTTTACAC TTTATGCTTC CGGCTCGTAT GTTGTGTGGA ATTGTGAGCG
     3601 GATAACAATT TCACACAGGA AACAGCTATG ACCATGATTA CGCCAAGCTT GCATGCCTGC
     3661 AGGTCGACTC TAGAGGATCC CCGGGTACCG AGCTCGAATT CACTGGCCGT CGTTTTACAA
     3721 CGTCGTGACT GGGAAAACCC TGGCGTTACC CAACTTAATC GCCTTGCAGC ACATCCCCCT
     3781 TTCGCCAGCT GGCGTAATAG CGAAGAGGCC CGCACCGATC GCCCTTCCCA ACAGTTGCGC
     3841 AGCCTGAATG GCGAATGGCG CCTGATGCGG TATTTTCTCC TTACGCATCT GTGCGGTATT
     3901 TCACACCGCA TATGGTGCAC TCTCAGTACA ATCTGCTCTG ATGCCGCATA GTTAAGCCAG
     3961 CCCCGACACC CGCCAACACC CGCTGACGCG CCCTGACGGG CTTGTCTGCT CCCGGCATCC
     4021 GCTTACAGAC AAGCTGTGAC GGTCTCAGGG ACACGAAGTG ATCCGTTTAA ACTATCAGTG
     4081 TTTGACAGGA TATATTGGCG GGTAAACCTA AGAG
//
