# Supplementary material for: CRIMoClo plasmids for modular assembly and orthogonal chromosomal integration of synthetic circuits in Escherichia coli
Source: J Biol Eng. 2019 Nov 28;13:92. doi: 10.1186/s13036-019-0218-8 (PMC6883643; doi:10.1186/s13036-019-0218-8)
Supplement: Supplementary file 5 — Additional file 5. Plasmid maps of the 32 CRIMoClo plasmids. [file 13036_2019_218_MOESM5_ESM.zip › pSV240.gbk]

LOCUS       pSV240      4424 bp    DNA     circular SYN 05-OCT-2016
DEFINITION  CRIM plasmid pAH68, complete sequence.
ACCESSION   AY048717 (modified)
VERSION     AY048717.1  GI:16209079
KEYWORDS    .
SOURCE      CRIM plasmid pAH68 (unknown)
  ORGANISM  CRIM plasmid pAH68
            other sequences; artificial sequences; vectors.
REFERENCE   1  (bases 1 to 2409)
  AUTHORS   Haldimann,A. and Wanner,B.L.
  TITLE     Conditional-replication, integration, excision, and retrieval
            plasmid-host systems for gene structure-function studies of
            bacteria
  JOURNAL   J. Bacteriol. 183 (21), 6384-6393 (2001)
   PUBMED   11591683
REFERENCE   2  (bases 1 to 2409)
  AUTHORS   Haldimann,A. and Wanner,B.L.
  TITLE     Direct Submission
  JOURNAL   Submitted (29-JUL-2001) Biological Sciences, Purdue University,
            Lilly Hall, West Lafayette, IN 47907, USA
FEATURES             Location/Qualifiers
     terminator      7..306
                     /label="Lt3 terminator; tL3 terminator"
     Region          331..881
                     /label="attP21"
     Region          888..933
                     /label="FRT"
     misc_feature    936..1355
                     /label="R6K ori"
     CDS             complement(1468..2259)
                     /label="spc"
     Region          2420..2467
                     /label="FRT"
     terminator      2468..2711
                     /label="rgnB terminator"
     Region          2941..3555
                     /label="rep (pMB1)"
     promoter        3808..3931
                     /label="Plac prom"
     CDS             3938..4258
                     /label="ALPHA"
ORIGIN
        1 TCATGTTTGA CAGCTTATCA CTGATCAGTG AATTAATGGC GATGACGCAT CCTCACGATA
       61 ATATCCGGGT AGGCGCAATC ACTTTCGTCT CTACTCCGTT ACAAAGCGAG GCTGGGTATT
      121 TCCCGGCCTT TCTGTTATCC GAAATCCACT GAAAGCACAG CGGCTGGCTG AGGAGATAAA
      181 TAATAAACGA GGGGCTGTAT GCACAAAGCA TCTTCTGTTG AGTTAAGAAC GAGTATCGAG
      241 ATGGCACATA GCCTTGCTCA AATTGGAATC AGGTTTGTGC CAATACCAGT AGAAACAGAC
      301 GAAGAAACAG ACGAAGAAGC TAGCATAAGG CCTCGCAATG GCTTGCAAGG CCACACATGT
      361 ATTGAGATGT TAATAAAATG TAGACTTGTA ATTTTGATAT AAATGGTAGA GAAAATCTTT
      421 CCCCAAAATA AAAACGAACG TCAATGAAAT CAAACGGTTG AATAAAGTTG ATTTTGGCTA
      481 ATACAAAGAC AAGAAAATAA TATTTATGAT TAAATATCAG CGAGTTGAAT ACATAATTTT
      541 TATATACTGC TGCGCCATAT GGGCTGGACT GAAGCCGCAG ACCTGATTGT TAAAGGTATG
      601 GAAGGCGCAA TCAACGCCAA GACCGTAACC TATGACTTCG AACGTCTGAT GGAAGGCGCT
      661 AAACTGCTGA AATGCAGCGA GTTTGGTGAC GCGATCATCA AAAATATGTA ATTACCACAT
      721 GTGTTAAATA TTATAACGGG CGTATAACAC GCCCGTTGTT TTATGATGAT GTAAAATCTT
      781 CCCCAAAACT TTCCCCAAAA CCCTTCCCCA AAACTGGCTA TTTTCTATGC TGTTTTGATA
      841 TCTACGATAA TCCAGTCTTT ACCACGATCA TCATTGTATC GGTCGGTAGT TCCTATTCCG
      901 AAGTTCCTAT TCTCTAGAAA GTATAGGAAC TTCTAATTCC CATGTCAGCC GTTAAGTGTT
      961 CCTGTGTCAC TCAAAATTGC TTTGAGAGGC TCTAAGGGCT TCTCAGTGCG TTACATCCCT
     1021 GGCTTGTTGT CCACAACCGT TAAACCTTAA AAGCTTTAAA AGCCTTATAT ATTCTTTTTT
     1081 TTCTTATAAA ACTTAAAACC TTAGAGGCTA TTTAAGTTGC TGATTTATAT TAATTTTATT
     1141 GTTCAAACAT GAGAGCTTAG TACGTGAAAC ATGAGAGCTT AGTACGTTAG CCATGAGAGC
     1201 TTAGTACGTT AGCCATGAGG GTTTAGTTCG TTAAACATGA GAGCTTAGTA CGTTAAACAT
     1261 GAGAGCTTAG TACGTGAAAC ATGAGAGCTT AGTACGTACT ATCAACAGGT TGAACTGCTG
     1321 ATCTTCAGAT CCTCTACGCC GGACGCATCG TGGCCGGATC TTGACCTGAT AGTTTGGCTG
     1381 TGAGCAATTA TGTGCTTAGT GCATCTAACG CTTGAGTTAA GCCGCGCCGC GAAGCGGCGT
     1441 CGGCTTGAAC GAATTTCTAG CTAGACATTA TTTGCCGACT ACCTTGGTGA TCTCGCCTTT
     1501 CACGTAATGG ACAAATTCTT CCAACTGATC TGCGCGCGAG GCCAAGCGAT CTTCTTCTTG
     1561 TCCAAGATAA GCCTGTCTAG CTTCAAGTAT GACGGGCTGA TACTGGGCCG GCAGGCGCTC
     1621 CATTGCCCAG TCGGCAGCGA CATCCTTCGG CGCGATTTTG CCGGTTACTG CGCTGTACCA
     1681 AATGCGGGAC AACGTAAGCA CTACATTTCG CTCATCGCCA GCCCAGTCGG GCGGCGAGTT
     1741 CCATAGCGTT AAGGTTTCAT TTAGCGCCTC AAATAGATCC TGTTCAGGAA CCGGATCAAA
     1801 GAGTTCCTCC GCCGCTGGAC CTACCAAGGC AACGCTATGT TCTCTTGCTT TTGTCAGCAA
     1861 GATAGCCAGA TCAATGTCGA TCGTGGCTGG CTCGAAGATA CCTGCAAGAA TGTCATTGCG
     1921 CTGCCATTCT CCAAATTGCA GTTCGCGCTT AGCTGGATAA CGCCACGGAA TGATGTCGTC
     1981 GTGCACAACA ATGGTGACTT CTACAGCGCG GAGAATCTCG CTCTCTCCAG GGGAAGCCGA
     2041 AGTTTCCAAA AGGTCGTTGA TCAAAGCTCG CCGCGTTGTT TCATCAAGCC TTACGGTCAC
     2101 CGTAACCAGC AAATCAATAT CGCTGTGTGG CTTCAGGCCG CCATCCACTG CGGAGCCGTA
     2161 CAAATGTACG GCCAGCAACG TCGGTTCGAG ATGGCGCTCG ATGACGCCAA CTACCTCTGA
     2221 TAGTTGAGTC GATACTTCGG CGATCACCGC TTCCCCCATA CTCTTCCTTT TTCAATATTA
     2281 TTGAAGCATT TATCAGGGTT ATTGTCTCAT GAGCGGATAC ATATTTGAAT GTATTTAGAA
     2341 AAATAAACAA ATAGGGGTTC CGCGCACTCG GGCCAGCGCT GCCATTTTTG GGGTGAGGGT
     2401 GATCTTCCGT CACAGGTAGG AAGTTCCTAT TCCGAAGTTC CTATTCTCTA GAAAGTATAG
     2461 GAACTTCGTC TCCCCATGCG AGAGTAGGGA ACTGCCAGGC ATCAAATAAA ACGAAAGGCT
     2521 CAGTCGAAAG ACTGGGCCTT TCGTTTTATC TGTTGTTTGT CGGTGAACGC TCTCCTGAGT
     2581 AGGACAAATC CGCCGGGAGC GGATTTGAAC GTTGCGAAGC AACGGCCCGG AGGGTGGCGG
     2641 GCAGGACGCC CGCCATAAAC TGCCAGGCAT CAAATTAAGC AGAAGGCCAT CCTGACGGAT
     2701 GGCCTTTTTG CGTGGCCAGT CACATTGCGG ACGTTTTTAA TGTACTGGGG TTGAACACTC
     2761 TGTGAAGACA ATGCCTGAGA CCTGTCAGAC CAAGTTTACT CATATATACT TTAGATTGAT
     2821 TTAAAACTTC ATTTTTAATT TAAAAGGATC TAGGTGAAGA TCCTTTTTGA TAATCTCATG
     2881 ACCAAAATCC CTTAACGTGA GTTTTCGTTC CACTGAGCGT CAGACCCCGT AGAAAAGATC
     2941 AAAGGATCTT CTTGAGATCC TTTTTTTCTG CGCGTAATCT GCTGCTTGCA AACAAAAAAA
     3001 CCACCGCTAC CAGCGGTGGT TTGTTTGCCG GATCAAGAGC TACCAACTCT TTTTCCGAAG
     3061 GTAACTGGCT TCAGCAGAGC GCAGATACCA AATACTGTCC TTCTAGTGTA GCCGTAGTTA
     3121 GGCCACCACT TCAAGAACTC TGTAGCACCG CCTACATACC TCGCTCTGCT AATCCTGTTA
     3181 CCAGTGGCTG CTGCCAGTGG CGATAAGTCG TGTCTTACCG GGTTGGACTC AAGACGATAG
     3241 TTACCGGATA AGGCGCAGCG GTCGGGCTGA ACGGGGGGTT CGTGCACACA GCCCAGCTTG
     3301 GAGCGAACGA CCTACACCGA ACTGAGATAC CTACAGCGTG AGCTATGAGA AAGCGCCACG
     3361 CTTCCCGAAG GGAGAAAGGC GGACAGGTAT CCGGTAAGCG GCAGGGTCGG AACAGGAGAG
     3421 CGCACGAGGG AGCTTCCAGG GGGAAACGCC TGGTATCTTT ATAGTCCTGT CGGGTTTCGC
     3481 CACCTCTGAC TTGAGCGTCG ATTTTTGTGA TGCTCGTCAG GGGGGCGGAG CCTATGGAAA
     3541 AACGCCAGCA ACGCGGCCTT TTTACGGTTC CTGGCCTTTT GCTGGCCTTT TGCTCACATG
     3601 TTCTTTCCTG CGTTATCCCC TGATTCTGTG GATAACCGTA TTACCGCCTT TGAGTGAGCT
     3661 GATACCGCTC GCCGCAGCCG AACGACCGAG CGCAGCGAGT CAGTGAGCGA GGAAGCGGAT
     3721 GAGCGCCCAA TACGCAAACC GCCTCTCCCC GCGCGTTGGC CGATTCATTA ATGCAGCTGG
     3781 CACGACAGGT TTCCCGACTG GAAAGCGGGC AGTGAGCGCA ACGCAATTAA TGTGAGTTAG
     3841 CTCACTCATT AGGCACCCCA GGCTTTACAC TTTATGCTTC CGGCTCGTAT GTTGTGTGGA
     3901 ATTGTGAGCG GATAACAATT TCACACAGGA AACAGCTATG ACCATGATTA CGCCAAGCTT
     3961 GCATGCCTGC AGGTCGACTC TAGAGGATCC CCGGGTACCG AGCTCGAATT CACTGGCCGT
     4021 CGTTTTACAA CGTCGTGACT GGGAAAACCC TGGCGTTACC CAACTTAATC GCCTTGCAGC
     4081 ACATCCCCCT TTCGCCAGCT GGCGTAATAG CGAAGAGGCC CGCACCGATC GCCCTTCCCA
     4141 ACAGTTGCGC AGCCTGAATG GCGAATGGCG CCTGATGCGG TATTTTCTCC TTACGCATCT
     4201 GTGCGGTATT TCACACCGCA TATGGTGCAC TCTCAGTACA ATCTGCTCTG ATGCCGCATA
     4261 GTTAAGCCAG CCCCGACACC CGCCAACACC CGCTGACGCG CCCTGACGGG CTTGTCTGCT
     4321 CCCGGCATCC GCTTACAGAC AAGCTGTGAC GGTCTCAGGG ACACGAAGTG ATCCGTTTAA
     4381 ACTATCAGTG TTTGACAGGA TATATTGGCG GGTAAACCTA AGAG
//
