# Supplementary material for: CRIMoClo plasmids for modular assembly and orthogonal chromosomal integration of synthetic circuits in Escherichia coli
Source: J Biol Eng. 2019 Nov 28;13:92. doi: 10.1186/s13036-019-0218-8 (PMC6883643; doi:10.1186/s13036-019-0218-8)
Supplement: Supplementary file 5 — Additional file 5. Plasmid maps of the 32 CRIMoClo plasmids. [file 13036_2019_218_MOESM5_ESM.zip › pSV242.gbk]

LOCUS       pSV242      4255 bp    DNA     circular SYN 05-OCT-2016
DEFINITION  CRIM plasmid pAH68, complete sequence.
ACCESSION   AY048717 (modified)
VERSION     AY048717.1  GI:16209079
KEYWORDS    .
SOURCE      CRIM plasmid pAH68 (unknown)
  ORGANISM  CRIM plasmid pAH68
            other sequences; artificial sequences; vectors.
REFERENCE   1  (bases 1 to 2409)
  AUTHORS   Haldimann,A. and Wanner,B.L.
  TITLE     Conditional-replication, integration, excision, and retrieval
            plasmid-host systems for gene structure-function studies of
            bacteria
  JOURNAL   J. Bacteriol. 183 (21), 6384-6393 (2001)
   PUBMED   11591683
REFERENCE   2  (bases 1 to 2409)
  AUTHORS   Haldimann,A. and Wanner,B.L.
  TITLE     Direct Submission
  JOURNAL   Submitted (29-JUL-2001) Biological Sciences, Purdue University,
            Lilly Hall, West Lafayette, IN 47907, USA
FEATURES             Location/Qualifiers
     terminator      7..306
                     /label="Lt3 terminator; tL3 terminator"
     Region          311..718
                     /label="att lambda"
     mutation        400
                     /label="C->G delete bpiI"
     Region          565..587
                     /label="attP core region"
     Region          719..764
                     /label="FRT"
     misc_feature    767..1186
                     /label="R6K ori"
     CDS             complement(1299..2090)
                     /label="spc"
     Region          2251..2298
                     /label="FRT"
     terminator      2299..2542
                     /label="rgnB terminator"
     Region          2772..3386
                     /label="rep (pMB1)"
     promoter        3639..3762
                     /label="Plac prom"
     CDS             3769..4089
                     /label="ALPHA"
ORIGIN
        1 TCATGTTTGA CAGCTTATCA CTGATCAGTG AATTAATGGC GATGACGCAT CCTCACGATA
       61 ATATCCGGGT AGGCGCAATC ACTTTCGTCT CTACTCCGTT ACAAAGCGAG GCTGGGTATT
      121 TCCCGGCCTT TCTGTTATCC GAAATCCACT GAAAGCACAG CGGCTGGCTG AGGAGATAAA
      181 TAATAAACGA GGGGCTGTAT GCACAAAGCA TCTTCTGTTG AGTTAAGAAC GAGTATCGAG
      241 ATGGCACATA GCCTTGCTCA AATTGGAATC AGGTTTGTGC CAATACCAGT AGAAACAGAC
      301 GAAGAAACAG ACGAAGAAGC TAGCTTTGCA CTGGATTGCG AGGCTTTGTG CTTCTCTGGA
      361 GTGCGACAGG TTTGATGACA AAAAATTAGC GCAAGAAGAG AAAAATCACC TTGCGCTAAT
      421 GCTCTGTTAC AGGTCACTAA TACCATCTAA GTAGTTGATT CATAGTGACT GCATATATGT
      481 TGTGTTTTAC AGTATTATGT AGTCTGTTTT TTATGCAAAA TCTAATTTAA TATATTGATA
      541 TTTATATCAT TTTACGTTTC TCGTTCAGCT TTTTTATACT AAGTTGGCAT TATAAAAAAG
      601 CATTGCTTAT CAATTTGTTG CAACGAACAG GTCACTATCA GTCAAAATAA AATCATTATT
      661 TGATTTCAAT TTTGTCCCAC TCCCTGCCTC TGTCATCACG ATACTGTGAT GCCATGGCAG
      721 TTCCTATTCC GAAGTTCCTA TTCTCTAGAA AGTATAGGAA CTTCTAATTC CCATGTCAGC
      781 CGTTAAGTGT TCCTGTGTCA CTCAAAATTG CTTTGAGAGG CTCTAAGGGC TTCTCAGTGC
      841 GTTACATCCC TGGCTTGTTG TCCACAACCG TTAAACCTTA AAAGCTTTAA AAGCCTTATA
      901 TATTCTTTTT TTTCTTATAA AACTTAAAAC CTTAGAGGCT ATTTAAGTTG CTGATTTATA
      961 TTAATTTTAT TGTTCAAACA TGAGAGCTTA GTACGTGAAA CATGAGAGCT TAGTACGTTA
     1021 GCCATGAGAG CTTAGTACGT TAGCCATGAG GGTTTAGTTC GTTAAACATG AGAGCTTAGT
     1081 ACGTTAAACA TGAGAGCTTA GTACGTGAAA CATGAGAGCT TAGTACGTAC TATCAACAGG
     1141 TTGAACTGCT GATCTTCAGA TCCTCTACGC CGGACGCATC GTGGCCGGAT CTTGACCTGA
     1201 TAGTTTGGCT GTGAGCAATT ATGTGCTTAG TGCATCTAAC GCTTGAGTTA AGCCGCGCCG
     1261 CGAAGCGGCG TCGGCTTGAA CGAATTTCTA GCTAGACATT ATTTGCCGAC TACCTTGGTG
     1321 ATCTCGCCTT TCACGTAATG GACAAATTCT TCCAACTGAT CTGCGCGCGA GGCCAAGCGA
     1381 TCTTCTTCTT GTCCAAGATA AGCCTGTCTA GCTTCAAGTA TGACGGGCTG ATACTGGGCC
     1441 GGCAGGCGCT CCATTGCCCA GTCGGCAGCG ACATCCTTCG GCGCGATTTT GCCGGTTACT
     1501 GCGCTGTACC AAATGCGGGA CAACGTAAGC ACTACATTTC GCTCATCGCC AGCCCAGTCG
     1561 GGCGGCGAGT TCCATAGCGT TAAGGTTTCA TTTAGCGCCT CAAATAGATC CTGTTCAGGA
     1621 ACCGGATCAA AGAGTTCCTC CGCCGCTGGA CCTACCAAGG CAACGCTATG TTCTCTTGCT
     1681 TTTGTCAGCA AGATAGCCAG ATCAATGTCG ATCGTGGCTG GCTCGAAGAT ACCTGCAAGA
     1741 ATGTCATTGC GCTGCCATTC TCCAAATTGC AGTTCGCGCT TAGCTGGATA ACGCCACGGA
     1801 ATGATGTCGT CGTGCACAAC AATGGTGACT TCTACAGCGC GGAGAATCTC GCTCTCTCCA
     1861 GGGGAAGCCG AAGTTTCCAA AAGGTCGTTG ATCAAAGCTC GCCGCGTTGT TTCATCAAGC
     1921 CTTACGGTCA CCGTAACCAG CAAATCAATA TCGCTGTGTG GCTTCAGGCC GCCATCCACT
     1981 GCGGAGCCGT ACAAATGTAC GGCCAGCAAC GTCGGTTCGA GATGGCGCTC GATGACGCCA
     2041 ACTACCTCTG ATAGTTGAGT CGATACTTCG GCGATCACCG CTTCCCCCAT ACTCTTCCTT
     2101 TTTCAATATT ATTGAAGCAT TTATCAGGGT TATTGTCTCA TGAGCGGATA CATATTTGAA
     2161 TGTATTTAGA AAAATAAACA AATAGGGGTT CCGCGCACTC GGGCCAGCGC TGCCATTTTT
     2221 GGGGTGAGGG TGATCTTCCG TCACAGGTAG GAAGTTCCTA TTCCGAAGTT CCTATTCTCT
     2281 AGAAAGTATA GGAACTTCGT CTCCCCATGC GAGAGTAGGG AACTGCCAGG CATCAAATAA
     2341 AACGAAAGGC TCAGTCGAAA GACTGGGCCT TTCGTTTTAT CTGTTGTTTG TCGGTGAACG
     2401 CTCTCCTGAG TAGGACAAAT CCGCCGGGAG CGGATTTGAA CGTTGCGAAG CAACGGCCCG
     2461 GAGGGTGGCG GGCAGGACGC CCGCCATAAA CTGCCAGGCA TCAAATTAAG CAGAAGGCCA
     2521 TCCTGACGGA TGGCCTTTTT GCGTGGCCAG TCACATTGCG GACGTTTTTA ATGTACTGGG
     2581 GTTGAACACT CTGTGAAGAC AATGCCTGAG ACCTGTCAGA CCAAGTTTAC TCATATATAC
     2641 TTTAGATTGA TTTAAAACTT CATTTTTAAT TTAAAAGGAT CTAGGTGAAG ATCCTTTTTG
     2701 ATAATCTCAT GACCAAAATC CCTTAACGTG AGTTTTCGTT CCACTGAGCG TCAGACCCCG
     2761 TAGAAAAGAT CAAAGGATCT TCTTGAGATC CTTTTTTTCT GCGCGTAATC TGCTGCTTGC
     2821 AAACAAAAAA ACCACCGCTA CCAGCGGTGG TTTGTTTGCC GGATCAAGAG CTACCAACTC
     2881 TTTTTCCGAA GGTAACTGGC TTCAGCAGAG CGCAGATACC AAATACTGTC CTTCTAGTGT
     2941 AGCCGTAGTT AGGCCACCAC TTCAAGAACT CTGTAGCACC GCCTACATAC CTCGCTCTGC
     3001 TAATCCTGTT ACCAGTGGCT GCTGCCAGTG GCGATAAGTC GTGTCTTACC GGGTTGGACT
     3061 CAAGACGATA GTTACCGGAT AAGGCGCAGC GGTCGGGCTG AACGGGGGGT TCGTGCACAC
     3121 AGCCCAGCTT GGAGCGAACG ACCTACACCG AACTGAGATA CCTACAGCGT GAGCTATGAG
     3181 AAAGCGCCAC GCTTCCCGAA GGGAGAAAGG CGGACAGGTA TCCGGTAAGC GGCAGGGTCG
     3241 GAACAGGAGA GCGCACGAGG GAGCTTCCAG GGGGAAACGC CTGGTATCTT TATAGTCCTG
     3301 TCGGGTTTCG CCACCTCTGA CTTGAGCGTC GATTTTTGTG ATGCTCGTCA GGGGGGCGGA
     3361 GCCTATGGAA AAACGCCAGC AACGCGGCCT TTTTACGGTT CCTGGCCTTT TGCTGGCCTT
     3421 TTGCTCACAT GTTCTTTCCT GCGTTATCCC CTGATTCTGT GGATAACCGT ATTACCGCCT
     3481 TTGAGTGAGC TGATACCGCT CGCCGCAGCC GAACGACCGA GCGCAGCGAG TCAGTGAGCG
     3541 AGGAAGCGGA TGAGCGCCCA ATACGCAAAC CGCCTCTCCC CGCGCGTTGG CCGATTCATT
     3601 AATGCAGCTG GCACGACAGG TTTCCCGACT GGAAAGCGGG CAGTGAGCGC AACGCAATTA
     3661 ATGTGAGTTA GCTCACTCAT TAGGCACCCC AGGCTTTACA CTTTATGCTT CCGGCTCGTA
     3721 TGTTGTGTGG AATTGTGAGC GGATAACAAT TTCACACAGG AAACAGCTAT GACCATGATT
     3781 ACGCCAAGCT TGCATGCCTG CAGGTCGACT CTAGAGGATC CCCGGGTACC GAGCTCGAAT
     3841 TCACTGGCCG TCGTTTTACA ACGTCGTGAC TGGGAAAACC CTGGCGTTAC CCAACTTAAT
     3901 CGCCTTGCAG CACATCCCCC TTTCGCCAGC TGGCGTAATA GCGAAGAGGC CCGCACCGAT
     3961 CGCCCTTCCC AACAGTTGCG CAGCCTGAAT GGCGAATGGC GCCTGATGCG GTATTTTCTC
     4021 CTTACGCATC TGTGCGGTAT TTCACACCGC ATATGGTGCA CTCTCAGTAC AATCTGCTCT
     4081 GATGCCGCAT AGTTAAGCCA GCCCCGACAC CCGCCAACAC CCGCTGACGC GCCCTGACGG
     4141 GCTTGTCTGC TCCCGGCATC CGCTTACAGA CAAGCTGTGA CGGTCTCAGG GACACGAAGT
     4201 GATCCGTTTA AACTATCAGT GTTTGACAGG ATATATTGGC GGGTAAACCT AAGAG
//
