# Supplementary material for: CRIMoClo plasmids for modular assembly and orthogonal chromosomal integration of synthetic circuits in Escherichia coli
Source: J Biol Eng. 2019 Nov 28;13:92. doi: 10.1186/s13036-019-0218-8 (PMC6883643; doi:10.1186/s13036-019-0218-8)
Supplement: Supplementary file 5 — Additional file 5. Plasmid maps of the 32 CRIMoClo plasmids. [file 13036_2019_218_MOESM5_ESM.zip › pSV243.gbk]

LOCUS       pSV243      3784 bp    DNA     circular SYN 05-OCT-2016
DEFINITION  CRIM plasmid pAH68, complete sequence.
ACCESSION   AY048717 (modified)
VERSION     AY048717.1  GI:16209079
KEYWORDS    .
SOURCE      CRIM plasmid pAH68 (unknown)
  ORGANISM  CRIM plasmid pAH68
            other sequences; artificial sequences; vectors.
REFERENCE   1  (bases 1 to 2409)
  AUTHORS   Haldimann,A. and Wanner,B.L.
  TITLE     Conditional-replication, integration, excision, and retrieval
            plasmid-host systems for gene structure-function studies of
            bacteria
  JOURNAL   J. Bacteriol. 183 (21), 6384-6393 (2001)
   PUBMED   11591683
REFERENCE   2  (bases 1 to 2409)
  AUTHORS   Haldimann,A. and Wanner,B.L.
  TITLE     Direct Submission
  JOURNAL   Submitted (29-JUL-2001) Biological Sciences, Purdue University,
            Lilly Hall, West Lafayette, IN 47907, USA
FEATURES             Location/Qualifiers
     terminator      7..306
                     /label="Lt3 terminator; tL3 terminator"
     misc_feature    307..576
                     /label="attHK022"
     Region          463..477
                     /label="attB HK022 core Region"
     misc_feature    626..1045
                     /label="R6K ori"
     CDS             complement(1086..1619)
                     /label="GM"
     Region          1780..1827
                     /label="FRT"
     terminator      1828..2071
                     /label="rgnB terminator"
     Region          2301..2915
                     /label="rep (pMB1)"
     promoter        3168..3291
                     /label="Plac prom"
     CDS             3298..3618
                     /label="ALPHA"
ORIGIN
        1 TCATGTTTGA CAGCTTATCA CTGATCAGTG AATTAATGGC GATGACGCAT CCTCACGATA
       61 ATATCCGGGT AGGCGCAATC ACTTTCGTCT CTACTCCGTT ACAAAGCGAG GCTGGGTATT
      121 TCCCGGCCTT TCTGTTATCC GAAATCCACT GAAAGCACAG CGGCTGGCTG AGGAGATAAA
      181 TAATAAACGA GGGGCTGTAT GCACAAAGCA TCTTCTGTTG AGTTAAGAAC GAGTATCGAG
      241 ATGGCACATA GCCTTGCTCA AATTGGAATC AGGTTTGTGC CAATACCAGT AGAAACAGAC
      301 GAAGAAGCTA GCTAATGCTC TGTCTCAGGT CACTAATACT ATCTAAGTAG TTGATTCATA
      361 GTGACTGGAT ATGTTGCGTT TTGTCGCATT ATGTAGTCTA TCATTTAACC ACAGATTAGT
      421 GTAATGCGAT GATTTTTAAG TGATTAATGT TATTTTGTCA TCCTTTAGGT GAATAAGTTG
      481 TATATTTAAA ATCTCTTTAA TTATCAGTAA ATTAATGTAA GTAGGTCATT ATTAGTCAAA
      541 ATAAAATCAT TTGTCGATTT CAATTTTGTC CCATGGCAGT TCCTATTCCG AAGTTCCTAT
      601 TCTCTAGAAA GTATAGGAAC TTCTAATTCC CATGTCAGCC GTTAAGTGTT CCTGTGTCAC
      661 TCAAAATTGC TTTGAGAGGC TCTAAGGGCT TCTCAGTGCG TTACATCCCT GGCTTGTTGT
      721 CCACAACCGT TAAACCTTAA AAGCTTTAAA AGCCTTATAT ATTCTTTTTT TTCTTATAAA
      781 ACTTAAAACC TTAGAGGCTA TTTAAGTTGC TGATTTATAT TAATTTTATT GTTCAAACAT
      841 GAGAGCTTAG TACGTGAAAC ATGAGAGCTT AGTACGTTAG CCATGAGAGC TTAGTACGTT
      901 AGCCATGAGG GTTTAGTTCG TTAAACATGA GAGCTTAGTA CGTTAAACAT GAGAGCTTAG
      961 TACGTGAAAC ATGAGAGCTT AGTACGTACT ATCAACAGGT TGAACTGCTG ATCTTCAGAT
     1021 CCTCTACGCC GGACGCATCG TGGCCGGATC TTGTCCGACG AATAGAGTAA CAGAAGTCGG
     1081 GATCCTTAGG TGGCGGTACT TGGGTCGATA TCAAAGTGCA TCACTTCTTC CCGTATGCCC
     1141 AACTTTGTAT AGAGAGCCAC TGCGGGATCG TCACCGTAAT CTGCTTGCAC GTAGATCACA
     1201 TAAGCACCAA GCGCGTTGGC CTCATGCTTG AGGAGATTGA TGAGCGCGGT GGCAATGCCT
     1261 TGCCTCCGGT GCTCGCCGGA GACTGCGAGA TCATAGATAT AGATCTCACT ACGCGCCTGC
     1321 TCAAACTTTG GCAGAACGTA AGCCGCGAGA GCGCCAACAA CCGCTTCTTG GTCGAAGGCA
     1381 GCAAGCGCGA TGAATGTCTT ACTACGGAGC AAGTTCCCGA GGTAATCGGA GTCCGGCTGA
     1441 TGTTGGGAGT AGGTGGCTAC GTCTCCGAAC TCACGACCGA AAAGATCAAG AGCAGCCCTC
     1501 ATGGATTTGA CTTGGTCAGG GCCGAGCCTA CATGTGCGAA TGATGCCCAT ACTTGAGCCA
     1561 CCTAACTTTG TTTTAGGGCG ACTGCCCTGC TGCGTAACAT CGTTGCTGCT GCGTAACATA
     1621 CTCTTCCTTT TTCAATATTA TTGAAGCATT TATCAGGGTT ATTGTCTCAT GAGCGGATAC
     1681 ATATTTGAAT GTATTTAGAA AAATAAACAA ATAGGGGTTC CGCGCACTCG GGCCAGCGCT
     1741 GCCATTTTTG GGGTGAGGGT GATCTTCCGT CACAGGTAGG AAGTTCCTAT TCCGAAGTTC
     1801 CTATTCTCTA GAAAGTATAG GAACTTCGTC TCCCCATGCG AGAGTAGGGA ACTGCCAGGC
     1861 ATCAAATAAA ACGAAAGGCT CAGTCGAAAG ACTGGGCCTT TCGTTTTATC TGTTGTTTGT
     1921 CGGTGAACGC TCTCCTGAGT AGGACAAATC CGCCGGGAGC GGATTTGAAC GTTGCGAAGC
     1981 AACGGCCCGG AGGGTGGCGG GCAGGACGCC CGCCATAAAC TGCCAGGCAT CAAATTAAGC
     2041 AGAAGGCCAT CCTGACGGAT GGCCTTTTTG CGTGGCCAGT CACATTGCGG ACGTTTTTAA
     2101 TGTACTGGGG TTGAACACTC TGTGAAGACA ATGCCTGAGA CCTGTCAGAC CAAGTTTACT
     2161 CATATATACT TTAGATTGAT TTAAAACTTC ATTTTTAATT TAAAAGGATC TAGGTGAAGA
     2221 TCCTTTTTGA TAATCTCATG ACCAAAATCC CTTAACGTGA GTTTTCGTTC CACTGAGCGT
     2281 CAGACCCCGT AGAAAAGATC AAAGGATCTT CTTGAGATCC TTTTTTTCTG CGCGTAATCT
     2341 GCTGCTTGCA AACAAAAAAA CCACCGCTAC CAGCGGTGGT TTGTTTGCCG GATCAAGAGC
     2401 TACCAACTCT TTTTCCGAAG GTAACTGGCT TCAGCAGAGC GCAGATACCA AATACTGTCC
     2461 TTCTAGTGTA GCCGTAGTTA GGCCACCACT TCAAGAACTC TGTAGCACCG CCTACATACC
     2521 TCGCTCTGCT AATCCTGTTA CCAGTGGCTG CTGCCAGTGG CGATAAGTCG TGTCTTACCG
     2581 GGTTGGACTC AAGACGATAG TTACCGGATA AGGCGCAGCG GTCGGGCTGA ACGGGGGGTT
     2641 CGTGCACACA GCCCAGCTTG GAGCGAACGA CCTACACCGA ACTGAGATAC CTACAGCGTG
     2701 AGCTATGAGA AAGCGCCACG CTTCCCGAAG GGAGAAAGGC GGACAGGTAT CCGGTAAGCG
     2761 GCAGGGTCGG AACAGGAGAG CGCACGAGGG AGCTTCCAGG GGGAAACGCC TGGTATCTTT
     2821 ATAGTCCTGT CGGGTTTCGC CACCTCTGAC TTGAGCGTCG ATTTTTGTGA TGCTCGTCAG
     2881 GGGGGCGGAG CCTATGGAAA AACGCCAGCA ACGCGGCCTT TTTACGGTTC CTGGCCTTTT
     2941 GCTGGCCTTT TGCTCACATG TTCTTTCCTG CGTTATCCCC TGATTCTGTG GATAACCGTA
     3001 TTACCGCCTT TGAGTGAGCT GATACCGCTC GCCGCAGCCG AACGACCGAG CGCAGCGAGT
     3061 CAGTGAGCGA GGAAGCGGAT GAGCGCCCAA TACGCAAACC GCCTCTCCCC GCGCGTTGGC
     3121 CGATTCATTA ATGCAGCTGG CACGACAGGT TTCCCGACTG GAAAGCGGGC AGTGAGCGCA
     3181 ACGCAATTAA TGTGAGTTAG CTCACTCATT AGGCACCCCA GGCTTTACAC TTTATGCTTC
     3241 CGGCTCGTAT GTTGTGTGGA ATTGTGAGCG GATAACAATT TCACACAGGA AACAGCTATG
     3301 ACCATGATTA CGCCAAGCTT GCATGCCTGC AGGTCGACTC TAGAGGATCC CCGGGTACCG
     3361 AGCTCGAATT CACTGGCCGT CGTTTTACAA CGTCGTGACT GGGAAAACCC TGGCGTTACC
     3421 CAACTTAATC GCCTTGCAGC ACATCCCCCT TTCGCCAGCT GGCGTAATAG CGAAGAGGCC
     3481 CGCACCGATC GCCCTTCCCA ACAGTTGCGC AGCCTGAATG GCGAATGGCG CCTGATGCGG
     3541 TATTTTCTCC TTACGCATCT GTGCGGTATT TCACACCGCA TATGGTGCAC TCTCAGTACA
     3601 ATCTGCTCTG ATGCCGCATA GTTAAGCCAG CCCCGACACC CGCCAACACC CGCTGACGCG
     3661 CCCTGACGGG CTTGTCTGCT CCCGGCATCC GCTTACAGAC AAGCTGTGAC GGTCTCAGGG
     3721 ACACGAAGTG ATCCGTTTAA ACTATCAGTG TTTGACAGGA TATATTGGCG GGTAAACCTA
     3781 AGAG
//
