# Supplementary material for: CRIMoClo plasmids for modular assembly and orthogonal chromosomal integration of synthetic circuits in Escherichia coli
Source: J Biol Eng. 2019 Nov 28;13:92. doi: 10.1186/s13036-019-0218-8 (PMC6883643; doi:10.1186/s13036-019-0218-8)
Supplement: Supplementary file 5 — Additional file 5. Plasmid maps of the 32 CRIMoClo plasmids. [file 13036_2019_218_MOESM5_ESM.zip › pSV245.gbk]

LOCUS       pSV245      4010 bp    DNA     circular SYN 05-OCT-2016
DEFINITION  CRIM plasmid pAH68, complete sequence.
ACCESSION   AY048717 (modified)
VERSION     AY048717.1  GI:16209079
KEYWORDS    .
SOURCE      CRIM plasmid pAH68 (unknown)
  ORGANISM  CRIM plasmid pAH68
            other sequences; artificial sequences; vectors.
REFERENCE   1  (bases 1 to 2409)
  AUTHORS   Haldimann,A. and Wanner,B.L.
  TITLE     Conditional-replication, integration, excision, and retrieval
            plasmid-host systems for gene structure-function studies of
            bacteria
  JOURNAL   J. Bacteriol. 183 (21), 6384-6393 (2001)
   PUBMED   11591683
REFERENCE   2  (bases 1 to 2409)
  AUTHORS   Haldimann,A. and Wanner,B.L.
  TITLE     Direct Submission
  JOURNAL   Submitted (29-JUL-2001) Biological Sciences, Purdue University,
            Lilly Hall, West Lafayette, IN 47907, USA
FEATURES             Location/Qualifiers
     terminator      7..306
                     /label="Lt3 terminator; tL3 terminator"
     Region          523..535
                     /label="att phi80"
     Region          804..849
                     /label="distal 42-nt of natural FRT site"
     misc_feature    852..1271
                     /label="R6K ori"
     CDS             complement(1312..1845)
                     /label="GM"
     terminator      2054..2297
                     /label="rgnB terminator"
     Region          2527..3141
                     /label="rep (pMB1)"
     promoter        3394..3517
                     /label="Plac prom"
     CDS             3524..3844
                     /label="ALPHA"
ORIGIN
        1 TCATGTTTGA CAGCTTATCA CTGATCAGTG AATTAATGGC GATGACGCAT CCTCACGATA
       61 ATATCCGGGT AGGCGCAATC ACTTTCGTCT CTACTCCGTT ACAAAGCGAG GCTGGGTATT
      121 TCCCGGCCTT TCTGTTATCC GAAATCCACT GAAAGCACAG CGGCTGGCTG AGGAGATAAA
      181 TAATAAACGA GGGGCTGTAT GCACAAAGCA TCTTCTGTTG AGTTAAGAAC GAGTATCGAG
      241 ATGGCACATA GCCTTGCTCA AATTGGAATC AGGTTTGTGC CAATACCAGT AGAAACAGAC
      301 GAAGAAACAG ACGAAGAAGC TAGAGGTGAA TCACGACAAA GCGTATCAAA AACGTATGGA
      361 GTAGGGCTCT AAACTCTGTA TAAAAAGTTT CCAGCTAGCT GATAACGGGA AAGAAACAGA
      421 GAAGGGCACA AATATTGTGT ACTTTAATGT GCCCTTTAAT TTATTGATTG GTGGTTGAAT
      481 TGTCCGTAAC TTTTTGATTT AAGTGCAAAT TTCTAATAAA TTAGAACACT TTCTTAAATT
      541 GTCATTTGGC ATATTACGAA CAATTCCGCG TAAAAACGTT CTGTTACGCT AAACCCTTAT
      601 CCAGCAGGCT TTCAAGGATG TAAACCATAA CACTCTGCGA ACTAGTGTTA CATTGCGTGT
      661 AGCTTTGAGT GGGCAACTTT GTGTACACTT TTGTGTACCC AAAAACAAAA ATGTGTACCC
      721 ATTCAATGAT CACCGACACA AAGCTCAGGA AGGCGCTCGG CAAGAAAAGA GATGATATCG
      781 AGATTATTTC TGATTCGCAC GGGAGTTCCT ATTCCGAAGT TCCTATTCTC TAGAAAGTAT
      841 AGGAACTTCT AATTCCCATG TCAGCCGTTA AGTGTTCCTG TGTCACTCAA AATTGCTTTG
      901 AGAGGCTCTA AGGGCTTCTC AGTGCGTTAC ATCCCTGGCT TGTTGTCCAC AACCGTTAAA
      961 CCTTAAAAGC TTTAAAAGCC TTATATATTC TTTTTTTTCT TATAAAACTT AAAACCTTAG
     1021 AGGCTATTTA AGTTGCTGAT TTATATTAAT TTTATTGTTC AAACATGAGA GCTTAGTACG
     1081 TGAAACATGA GAGCTTAGTA CGTTAGCCAT GAGAGCTTAG TACGTTAGCC ATGAGGGTTT
     1141 AGTTCGTTAA ACATGAGAGC TTAGTACGTT AAACATGAGA GCTTAGTACG TGAAACATGA
     1201 GAGCTTAGTA CGTACTATCA ACAGGTTGAA CTGCTGATCT TCAGATCCTC TACGCCGGAC
     1261 GCATCGTGGC CGGATCTTGT CCGACGAATA GAGTAACAGA AGTCGGGATC CTTAGGTGGC
     1321 GGTACTTGGG TCGATATCAA AGTGCATCAC TTCTTCCCGT ATGCCCAACT TTGTATAGAG
     1381 AGCCACTGCG GGATCGTCAC CGTAATCTGC TTGCACGTAG ATCACATAAG CACCAAGCGC
     1441 GTTGGCCTCA TGCTTGAGGA GATTGATGAG CGCGGTGGCA ATGCCTTGCC TCCGGTGCTC
     1501 GCCGGAGACT GCGAGATCAT AGATATAGAT CTCACTACGC GCCTGCTCAA ACTTTGGCAG
     1561 AACGTAAGCC GCGAGAGCGC CAACAACCGC TTCTTGGTCG AAGGCAGCAA GCGCGATGAA
     1621 TGTCTTACTA CGGAGCAAGT TCCCGAGGTA ATCGGAGTCC GGCTGATGTT GGGAGTAGGT
     1681 GGCTACGTCT CCGAACTCAC GACCGAAAAG ATCAAGAGCA GCCCTCATGG ATTTGACTTG
     1741 GTCAGGGCCG AGCCTACATG TGCGAATGAT GCCCATACTT GAGCCACCTA ACTTTGTTTT
     1801 AGGGCGACTG CCCTGCTGCG TAACATCGTT GCTGCTGCGT AACATACTCT TCCTTTTTCA
     1861 ATATTATTGA AGCATTTATC AGGGTTATTG TCTCATGAGC GGATACATAT TTGAATGTAT
     1921 TTAGAAAAAT AAACAAATAG GGGTTCCGCG CACTCGGGCC AGCGCTGCCA TTTTTGGGGT
     1981 GAGGGTGATC TTCCGTCACA GGTAGGAAGT TCCTATTCCG AAGTTCCTAT TCTCTAGAAA
     2041 GTATAGGAAC TTCGTCTCCC CATGCGAGAG TAGGGAACTG CCAGGCATCA AATAAAACGA
     2101 AAGGCTCAGT CGAAAGACTG GGCCTTTCGT TTTATCTGTT GTTTGTCGGT GAACGCTCTC
     2161 CTGAGTAGGA CAAATCCGCC GGGAGCGGAT TTGAACGTTG CGAAGCAACG GCCCGGAGGG
     2221 TGGCGGGCAG GACGCCCGCC ATAAACTGCC AGGCATCAAA TTAAGCAGAA GGCCATCCTG
     2281 ACGGATGGCC TTTTTGCGTG GCCAGTCACA TTGCGGACGT TTTTAATGTA CTGGGGTTGA
     2341 ACACTCTGTG AAGACAATGC CTGAGACCTG TCAGACCAAG TTTACTCATA TATACTTTAG
     2401 ATTGATTTAA AACTTCATTT TTAATTTAAA AGGATCTAGG TGAAGATCCT TTTTGATAAT
     2461 CTCATGACCA AAATCCCTTA ACGTGAGTTT TCGTTCCACT GAGCGTCAGA CCCCGTAGAA
     2521 AAGATCAAAG GATCTTCTTG AGATCCTTTT TTTCTGCGCG TAATCTGCTG CTTGCAAACA
     2581 AAAAAACCAC CGCTACCAGC GGTGGTTTGT TTGCCGGATC AAGAGCTACC AACTCTTTTT
     2641 CCGAAGGTAA CTGGCTTCAG CAGAGCGCAG ATACCAAATA CTGTCCTTCT AGTGTAGCCG
     2701 TAGTTAGGCC ACCACTTCAA GAACTCTGTA GCACCGCCTA CATACCTCGC TCTGCTAATC
     2761 CTGTTACCAG TGGCTGCTGC CAGTGGCGAT AAGTCGTGTC TTACCGGGTT GGACTCAAGA
     2821 CGATAGTTAC CGGATAAGGC GCAGCGGTCG GGCTGAACGG GGGGTTCGTG CACACAGCCC
     2881 AGCTTGGAGC GAACGACCTA CACCGAACTG AGATACCTAC AGCGTGAGCT ATGAGAAAGC
     2941 GCCACGCTTC CCGAAGGGAG AAAGGCGGAC AGGTATCCGG TAAGCGGCAG GGTCGGAACA
     3001 GGAGAGCGCA CGAGGGAGCT TCCAGGGGGA AACGCCTGGT ATCTTTATAG TCCTGTCGGG
     3061 TTTCGCCACC TCTGACTTGA GCGTCGATTT TTGTGATGCT CGTCAGGGGG GCGGAGCCTA
     3121 TGGAAAAACG CCAGCAACGC GGCCTTTTTA CGGTTCCTGG CCTTTTGCTG GCCTTTTGCT
     3181 CACATGTTCT TTCCTGCGTT ATCCCCTGAT TCTGTGGATA ACCGTATTAC CGCCTTTGAG
     3241 TGAGCTGATA CCGCTCGCCG CAGCCGAACG ACCGAGCGCA GCGAGTCAGT GAGCGAGGAA
     3301 GCGGATGAGC GCCCAATACG CAAACCGCCT CTCCCCGCGC GTTGGCCGAT TCATTAATGC
     3361 AGCTGGCACG ACAGGTTTCC CGACTGGAAA GCGGGCAGTG AGCGCAACGC AATTAATGTG
     3421 AGTTAGCTCA CTCATTAGGC ACCCCAGGCT TTACACTTTA TGCTTCCGGC TCGTATGTTG
     3481 TGTGGAATTG TGAGCGGATA ACAATTTCAC ACAGGAAACA GCTATGACCA TGATTACGCC
     3541 AAGCTTGCAT GCCTGCAGGT CGACTCTAGA GGATCCCCGG GTACCGAGCT CGAATTCACT
     3601 GGCCGTCGTT TTACAACGTC GTGACTGGGA AAACCCTGGC GTTACCCAAC TTAATCGCCT
     3661 TGCAGCACAT CCCCCTTTCG CCAGCTGGCG TAATAGCGAA GAGGCCCGCA CCGATCGCCC
     3721 TTCCCAACAG TTGCGCAGCC TGAATGGCGA ATGGCGCCTG ATGCGGTATT TTCTCCTTAC
     3781 GCATCTGTGC GGTATTTCAC ACCGCATATG GTGCACTCTC AGTACAATCT GCTCTGATGC
     3841 CGCATAGTTA AGCCAGCCCC GACACCCGCC AACACCCGCT GACGCGCCCT GACGGGCTTG
     3901 TCTGCTCCCG GCATCCGCTT ACAGACAAGC TGTGACGGTC TCAGGGACAC GAAGTGATCC
     3961 GTTTAAACTA TCAGTGTTTG ACAGGATATA TTGGCGGGTA AACCTAAGAG
//
